# Supplementary material for: Scalable Hypothalamic Arcuate Neuron Differentiation from Human Pluripotent Stem Cells Suitable for Modeling Metabolic and Reproductive Disorders
Source: bioRxiv. 2024 Sep 20:2024.06.27.601062. Originally published 2024 Jul 2. Preprint. [Version 2] doi: 10.1101/2024.06.27.601062 (PMC11244856; doi:10.1101/2024.06.27.601062)
Supplement: Supplement 5 [file media-5.xlsx]

## Sheet: Sheet1
chrom	ATAC_start	ATAC_end	ATAC_peak	gene_Start	gene_End	gene_Symbol	r_square	p_value	BH_FDR
3	99842848	99844374	region249583	99828810	100164513	FILIP1L	0.991464	1.22032e-05	0.00563897
1	151189558	151190603	region20212	151147948	151249536	PIP5K1A	0.997015	5.28292e-07	0.00563897
11	536568	537168	region54558	487320	587321	HRAS	0.993073	6.54557e-06	0.00563897
20	330339	330928	region213386	247569	347570	ZCCHC3	0.990892	1.48017e-05	0.00574773
19	8396537	8397895	region171460	8340684	8440685	RAB11B-AS1	0.988255	3.15537e-05	0.00603705
16	51133751	51135392	region138281	51102333	51202334	SALL1	0.991675	1.13266e-05	0.00563897
19	55407271	55408575	region178424	55357787	55457788	UBE2S	0.992808	7.3194e-06	0.00563897
11	72780793	72783045	region64610	72764405	72864406	ATG16L2	0.99608	1.19451e-06	0.00563897
1	16971263	16972912	region3533	16961927	17061928	ATP13A2	0.992864	7.15108e-06	0.00563897
10	102633367	102634109	region48959	102594478	102694479	TRIM8	0.996756	6.781e-07	0.00563897
5	151156965	151158341	region307052	151100705	151207815	ANXA6	0.995037	2.41758e-06	0.00563897
8	124449989	124451573	region375026	124400819	124500820	TRMT12	0.985582	5.80234e-05	0.00686128
12	109606285	109607142	region89080	109523579	109623580	MMAB	0.991874	1.05359e-05	0.00563897
19	47790239	47790933	region177152	47695545	47795546	NOP53	0.992358	8.77469e-06	0.00563897
19	3103971	3104795	region170356	3044361	3144362	GNA11	0.988708	2.80704e-05	0.00596283
5	180115262	180117474	region311731	179911650	180122113	RNF130	0.985723	5.63589e-05	0.00686128
5	32475146	32475937	region291727	32354349	32494740	ZFR	0.980853	0.000134437	0.00727211
17	4888717	4889860	region145910	4849417	4949418	C17orf107	0.963519	0.000893591	0.0103075
17	9924706	9925544	region146841	9910605	10248606	GAS7	0.993515	5.37558e-06	0.00563897
1	205346796	205347383	region27807	205301246	205401247	SNRPGP10	0.988683	2.82541e-05	0.00596283
21	42677884	42678524	region228028	42603620	42775509	PDE9A	0.994419	3.43268e-06	0.00563897
14	103568818	103569769	region119060	103512959	103612960	COA8	0.988208	3.19303e-05	0.00603705
10	97713242	97715727	region48129	97637240	97737241	AVPI1	0.990409	1.7266e-05	0.00580222
1	10704086	10705280	region2346	10636603	10846650	CASZ1	0.990148	1.87059e-05	0.00582961
11	536568	537168	region54558	457299	557300	RNH1	0.990009	1.94991e-05	0.00585541
19	38899290	38900375	region175578	38849861	38949862	SIRT2	0.980326	0.000145663	0.00727211
3	125915424	125917051	region253035	125866608	125966609	FAM86JP	0.97991	0.000154956	0.00730215
3	125915424	125917051	region253035	125866623	125966624	FAM86JP	0.97991	0.000154956	0.00730215
2	70201937	70204562	region189801	70204009	70304010	RPL39P15	0.992795	7.36018e-06	0.00563897
7	143284447	143285500	region355771	143237996	143337997	TMEM139-AS1	0.989626	2.1809e-05	0.00585541
12	77685143	77686201	region84605	77274640	78213010	NAV3	0.993242	6.08037e-06	0.00563897
6	116533376	116534092	region327856	116494988	116595684	TRAPPC3L	0.988258	3.15274e-05	0.00603705
19	6481480	6482455	region171149	6383778	6483779	SLC25A41	0.979957	0.000153894	0.00730215
12	51424529	51425471	region80995	51341316	51515763	SLC4A8	0.990541	1.65682e-05	0.00574773
1	32733475	32734441	region7017	32653595	32753596	SYNC	0.987056	4.21257e-05	0.00649358
19	15222612	15224283	region172522	15150994	15250995	NOTCH3	0.986117	5.1866e-05	0.00674414
19	10292048	10293207	region171697	10289660	10389661	ICAM3	0.971603	0.000429369	0.00845857
3	40316745	40318032	region241836	40259706	40359707	EIF1B	0.994702	2.93829e-06	0.00563897
22	19170926	19172265	region229306	19094683	19194684	ESS2	0.987523	3.77633e-05	0.0062909
17	2026020	2026317	region145347	2004153	2104154	HIC1	0.985015	6.50603e-05	0.00699659
9	35657233	35658851	region382910	35623927	35723928	CA9	0.976814	0.000236515	0.00765123
7	157750940	157752077	region357917	157539055	158637823	PTPRN2	0.995568	1.72348e-06	0.00563897
8	6598105	6599737	region359353	6356591	6648508	MCPH1	0.98222	0.000107983	0.00704518
18	63237888	63239188	region167221	63123345	63370128	BCL2	0.996873	6.07355e-07	0.00563897
19	5891548	5892985	region171028	5854871	5954872	VMAC	0.987218	4.05787e-05	0.0064687
11	662398	663244	region54586	645590	745591	TMEM80	0.974114	0.000327116	0.00801592
7	70782140	70783422	region345778	69548295	70793506	AUTS2	0.99216	9.46708e-06	0.00563897
9	63816743	63818522	region383646	63768461	63868462	DUX4L50	0.998444	7.51281e-08	0.00563897
4	82890643	82891890	region274114	82818508	82951166	SEC31A	0.968181	0.000599334	0.00914684
11	116879706	116880369	region70815	116843401	117148437	SIK3	0.99232	8.90375e-06	0.00563897
14	67943704	67944334	region112943	67769778	68730218	RAD51B	0.991842	1.06599e-05	0.00563897
9	111524820	111526348	region390119	111475158	111577844	ZNF483	0.995946	1.32055e-06	0.00563897
5	91352605	91353598	region298516	91330348	91616105	ARRDC3-AS1	0.985169	6.3098e-05	0.0069905
5	77638409	77639526	region296781	77588712	77688713	OTP	0.993553	5.28295e-06	0.00563897
15	24862617	24863432	region119817	24773636	24978723	SNRPN	0.980297	0.000146309	0.00727211
1	63773569	63775618	region12166	63724016	64181498	ROR1	0.990322	1.77379e-05	0.00581935
18	46414139	46415268	region164516	46276808	46463140	RNF165	0.996558	8.09489e-07	0.00563897
8	144786656	144788436	region378384	144737344	144837345	ZNF34	0.989006	2.59225e-05	0.00587013
16	28973954	28975386	region136937	28886525	28986526	RABEP2	0.974497	0.000313098	0.00795116
1	161020059	161021848	region21658	160995976	161095977	USF1	0.966447	0.000699993	0.00959021
16	88705798	88706911	region144536	88636506	88736507	SNAI3	0.993399	5.66643e-06	0.00563897
7	12431558	12432547	region338391	12330884	12453941	VWDE	0.980561	0.000140591	0.00727211
15	29070303	29071167	region120552	28834482	29118315	APBA2	0.991612	1.15829e-05	0.00563897
19	58518948	58520376	region178734	58488910	58588911	ZBTB45	0.978019	0.000202079	0.00749533
13	27250979	27252236	region94777	27220829	27320830	RASL11A	0.995243	2.12996e-06	0.00563897
11	100752406	100753988	region68423	100637287	100993941	ARHGAP42	0.987506	3.7923e-05	0.00630645
8	38029846	38031951	region363995	37980533	38080534	EIF4EBP1	0.992099	9.69076e-06	0.00563897
16	88810995	88812931	region144565	88806969	88906970	GALNS	0.986719	4.54694e-05	0.00662005
3	151085119	151087370	region256951	151035285	151437072	MED12L	0.994309	3.63889e-06	0.00563897
6	31651649	31653436	region317279	31570714	31670715	PRRC2A	0.995791	1.47674e-06	0.00563897
2	27627961	27629434	region183581	27532968	27632969	ZNF512	0.987238	4.03924e-05	0.0064687
11	110287580	110288195	region69607	109864294	110346712	RDX	0.984515	7.17053e-05	0.00704518
3	147369274	147370153	region256348	147343421	147510293	ZIC1	0.980687	0.000137909	0.00727211
19	9827021	9828424	region171603	9785256	9885257	PIN1	0.985031	6.48504e-05	0.00699659
19	47742685	47744040	region177140	47718839	47818840	NOP53-AS1	0.985763	5.5887e-05	0.00686128
6	169751150	169752266	region335925	169740036	169840037	LINC00574	0.991757	1.09956e-05	0.00563897
16	750339	751680	region132427	665117	765118	METRN	0.987232	4.04453e-05	0.0064687
13	112056660	112057411	region106013	112006844	112108015	SOX1-OT	0.983228	9.08431e-05	0.00704518
20	62831878	62833389	region223697	62795663	62895664	DPH3P1	0.982272	0.000107058	0.00704518
12	4270932	4271539	region75329	4226251	4326252	CCND2-AS1	0.990516	1.66984e-05	0.00574773
19	6411764	6413065	region171138	6383778	6483779	SLC25A41	0.974019	0.000330657	0.00803596
5	33763335	33764262	region291871	33523534	33942019	ADAMTS12	0.993153	6.32111e-06	0.00563897
11	92628311	92629223	region67341	92174817	92896473	FAT3	0.990304	1.7834e-05	0.00581935
10	87861554	87864002	region46682	87751511	87891361	ATAD1	0.996385	9.37331e-07	0.00563897
2	119407283	119408670	region195420	119379900	119479901	TMEM37	0.987274	4.00505e-05	0.0064687
4	6673017	6675020	region265112	6623964	6723965	LINC02482	0.982907	9.60859e-05	0.00704518
15	74949873	74951400	region127804	74906771	75006772	RPP25	0.978368	0.000192764	0.00748113
10	98555005	98555675	region48294	98457076	99285862	HPSE2	0.964261	0.000841612	0.0100953
6	143972944	143973972	region331500	143940299	144114599	PLAGL1	0.989918	2.00371e-05	0.00585541
5	134845548	134846837	region304213	134824370	134924371	TXNDC15	0.980447	0.000143032	0.00727211
4	82811561	82812844	region274105	82629538	82848796	SCD5	0.969023	0.000554091	0.00899109
17	77106620	77107477	region156958	77036715	77136716	SNHG20	0.976103	0.000258548	0.00769124
14	23435595	23437486	region107172	23419678	23519679	NGDN	0.994788	2.79884e-06	0.00563897
19	4455704	4456163	region170675	4407793	4507794	UBXN6	0.993567	5.24788e-06	0.00563897
8	76683040	76684016	region368874	76491199	76733504	ZFHX4-AS1	0.98535	6.0832e-05	0.00691859
1	25774859	25775735	region5567	25768639	25868640	MTFR1L	0.986459	4.81629e-05	0.00666762
2	42662694	42663798	region185734	42444568	42756947	MTA3	0.990571	1.64133e-05	0.00574773
10	90856945	90858477	region47109	90740822	90908039	HTR7	0.982126	0.000109683	0.00704518
3	14412569	14413854	region238256	14352575	14489349	SLC6A6	0.986688	4.57794e-05	0.00662455
1	201042664	201043575	region26878	200969389	201073714	KIF21B	0.989914	2.00562e-05	0.00585541
1	168286737	168287524	region22765	168197342	168297343	ANKRD36BP1	0.973858	0.000336748	0.00805123
3	38024062	38025439	region241506	37989204	38124025	DLEC1	0.978176	0.000197848	0.00749533
16	29925640	29927059	region137076	29923867	30023868	TAOK2	0.979219	0.000171226	0.00738307
5	132822687	132823693	region303857	132816629	132916630	UQCRQ	0.97656	0.000244255	0.00765335
16	85316350	85317362	region143601	85119524	85676204	GSE1	0.970071	0.000500914	0.00872739
1	6246704	6247166	region1274	6155474	6255475	RNF207	0.981914	0.000113581	0.00704773
10	97791627	97792773	region48148	97721998	97821999	SFRP5	0.98338	8.84236e-05	0.00704518
12	52964597	52965931	region81305	52956281	53056282	EIF4B	0.983146	9.21648e-05	0.00704518
18	63969888	63971433	region167304	63899300	63999301	HMSD	0.978132	0.000199028	0.00749533
2	199955051	199956292	region206353	199861292	199961293	C2orf69	0.995513	1.78907e-06	0.00563897
18	3296530	3297788	region159076	3211478	3311479	MYL12B	0.970174	0.000495907	0.00872739
14	104649949	104651419	region119332	104631145	104731146	INF2	0.994095	4.06309e-06	0.00563897
16	759345	760776	region132429	750733	850734	GNG13	0.976167	0.0002565	0.00768326
16	85220933	85222872	region143568	85119524	85676204	GSE1	0.968808	0.000565403	0.00902165
2	197309678	197311370	region206029	196967016	197361173	ANKRD44	0.989757	2.10022e-05	0.00585541
11	57644628	57645148	region61773	57547386	57647387	SERPING1	0.988322	3.10221e-05	0.00603469
18	44851444	44852518	region164250	44630172	45068510	SETBP1	0.98942	2.31236e-05	0.00587013
9	127980133	127981788	region393052	127930988	128030989	FAM102A	0.992755	7.48399e-06	0.00563897
15	78108165	78109166	region128361	78027807	78127808	SH2D7	0.981462	0.00012217	0.00714933
8	143572423	143573347	region378120	143503206	143603207	GSDMD	0.995714	1.5591e-06	0.00563897
16	3165631	3166308	region132989	3093733	3193734	ZNF213-AS1	0.987122	4.14874e-05	0.0064687
8	143635388	143636728	region378131	143586018	143686019	ZNF623	0.970306	0.00048946	0.00870676
22	30634409	30636171	region231643	30585780	30685781	SLC35E4	0.984113	7.73629e-05	0.00704518
19	56393104	56394010	region178563	56347965	56447966	ZNF583	0.983754	8.2661e-05	0.00704518
9	100108510	100109044	region388669	100049242	100302175	INVS	0.98769	3.6282e-05	0.00628257
3	123620189	123621091	region252621	123610048	123934332	MYLK	0.9457	0.00282763	0.0144135
20	63934176	63934999	region223997	63906415	64006416	UCKL1	0.991658	1.13924e-05	0.00563897
2	74958185	74959271	region190541	74908642	75008643	POLE4	0.966824	0.000677201	0.00947976
15	58881836	58882818	region124625	58879049	58983679	SLTM	0.967486	0.000638457	0.00931025
12	54133264	54134301	region81541	54121276	54239008	SMUG1	0.972642	0.000384847	0.0083059
19	7595098	7596154	region171299	7583718	7683719	PCP2	0.931696	0.00544647	0.0187089
18	55589622	55590478	region165976	55222184	55714787	TCF4	0.968511	0.000581332	0.00907642
1	229227302	229227850	region31495	229221061	229321062	RAB4A	0.983795	8.204e-05	0.00704518
15	40830608	40831490	region122241	40824233	40924234	RHOV	0.977672	0.000211644	0.007523
19	12769601	12770326	region172099	12684683	12784684	TRIR	0.985629	5.74574e-05	0.00686128
11	71080064	71081252	region64295	70467853	71302577	SHANK2	0.984257	7.53111e-05	0.00704518
5	50440403	50441995	region293286	50393247	50493248	EMB	0.98952	2.24799e-05	0.00587013
5	139787081	139789172	region305107	139745807	139845808	PSD2	0.988181	3.21523e-05	0.00604558
1	183699317	183700236	region24905	183586084	183928532	RGL1	0.991517	1.19773e-05	0.00563897
19	52962107	52963667	region178049	52873469	52973470	ZNF888	0.986907	4.35804e-05	0.00654296
13	35478228	35479465	region96027	35428763	35528764	MAB21L1	0.962307	0.000982928	0.0105794
14	49599603	49600208	region110207	49548760	49648761	LRR1	0.985201	6.26898e-05	0.00698894
15	90994049	90995159	region130435	90916339	91016340	PRC1-AS1	0.955322	0.00161069	0.0120872
1	1906080	1906617	region270	1785284	1942292	GNB1	0.983091	9.30607e-05	0.00704518
16	75116446	75117208	region141785	75066779	75166780	LDHD	0.974327	0.000319288	0.00799516
22	50309076	50309931	region235935	50257645	50357646	PLXNB2	0.977515	0.000216055	0.00753608
17	28719320	28720353	region148882	28694010	28794011	TRAF4	0.982131	0.000109596	0.00704518
9	96126040	96127155	region387976	96096006	96196007	EIF4BP3	0.986754	4.51161e-05	0.00660335
17	73546843	73547599	region156103	73334383	73694445	SDK2	0.976788	0.000237301	0.00765123
7	108569229	108570705	region350846	108519866	108619867	DNAJB9	0.982839	9.72345e-05	0.00704518
1	149916835	149918283	region20050	149836681	149936682	H2BC21	0.985597	5.78378e-05	0.00686128
6	111478766	111479163	region327093	111433458	111598783	TRAF3IP2-AS1	0.963268	0.000911654	0.0103585
7	151314657	151315569	region356788	151291771	151391772	NUB1	0.970099	0.000499578	0.00872739
17	1087214	1088411	region145127	1003518	1279738	ABR	0.986953	4.31293e-05	0.00654207
2	152452328	152454134	region199892	152285173	152649826	FMNL2	0.988651	2.84933e-05	0.00596283
19	48351030	48351784	region177224	48271508	48371509	EMP3	0.97322	0.000361468	0.00815788
6	163249443	163250142	region334612	162677131	163315500	PACRG	0.983386	8.83388e-05	0.00704518
9	128921316	128922994	region393219	128897698	129007096	NUP188	0.99244	8.49491e-06	0.00563897
12	50039005	50039930	region80791	49976922	50083136	RACGAP1	0.979834	0.000156698	0.00730581
5	849356	850974	region287619	795604	908973	ZDHHC11	0.949057	0.00235328	0.0135492
5	132825414	132826159	region303858	132816629	132916630	UQCRQ	0.972856	0.000376085	0.00825722
1	51647964	51648940	region10123	51527178	51798427	OSBPL9	0.982754	9.86597e-05	0.00704518
11	19557507	19558046	region57692	19300723	20121601	NAV2	0.970095	0.000499767	0.00872739
17	4566503	4567288	region145836	4505385	4605386	MYBBP1A	0.980717	0.000137283	0.00727211
3	13570087	13571028	region238077	13499124	13638422	FBLN2	0.984349	7.40041e-05	0.00704518
12	5944606	5946049	region75584	5531868	5996232	ANO2	0.974346	0.000318588	0.00799248
16	56607650	56609388	region139106	56558583	56658584	MT2A	0.990287	1.7929e-05	0.00582961
15	30625376	30626894	region120746	30574493	30674494	ARHGAP11B	0.981206	0.000127239	0.0072197
5	160271386	160272667	region308460	160249082	160395396	CCNJL	0.98893	2.6459e-05	0.00587013
2	219171135	219171770	region209243	219069354	219210869	NHEJ1	0.970874	0.000462544	0.0086227
14	49633469	49635475	region110210	49585243	49685244	DNAAF2	0.956836	0.00145753	0.0117168
7	151062242	151063268	region356721	151007896	151107897	CDK5	0.984696	6.92427e-05	0.00703985
20	64101677	64103064	region224029	64029987	64129988	RGS19	0.982051	0.000111044	0.00704518
17	39231342	39232791	region150609	39150282	39250283	RPL19	0.982408	0.000104638	0.00704518
20	14498715	14499752	region215491	13945368	16053197	MACROD2	0.987959	3.39764e-05	0.00618717
20	63955306	63958172	region224004	63906415	64006416	UCKL1	0.990707	1.57182e-05	0.00574773
17	7403469	7405269	region146346	7388272	7488273	FGF11	0.98114	0.000128554	0.00724873
11	64263073	64264153	region62781	64176253	64276254	TRPT1	0.98275	9.87272e-05	0.00704518
6	44234132	44235072	region319777	44215787	44315788	NFKBIE	0.972813	0.000377855	0.00826671
20	17995277	17996464	region216027	17918979	18018980	SNX5	0.974793	0.000302529	0.00788984
17	4188089	4189004	region145748	4004444	4193030	ZZEF1	0.981968	0.000112566	0.00704773
1	16017351	16018571	region3337	15990251	16090252	CLCNKB	0.973358	0.000356022	0.00815788
4	169619890	169621162	region284586	169369703	169662632	NEK1	0.953411	0.00181827	0.0124942
1	202966370	202968223	region27287	202878635	202978636	KLHL12	0.968343	0.000590445	0.00910963
5	61672912	61673684	region294805	61560423	61793401	C5orf64	0.979667	0.000160553	0.00732659
6	163185707	163187019	region334603	162677131	163315500	PACRG	0.982481	0.000103362	0.00704518
19	38831085	38832191	region175558	38762944	38862945	LGALS4	0.960261	0.00114645	0.0109983
11	45846924	45848278	region61120	45835650	45935651	MAPK8IP1	0.994325	3.60914e-06	0.00563897
12	4293428	4294654	region75339	4226251	4326252	CCND2-AS1	0.987258	4.02008e-05	0.0064687
6	18263852	18265361	region315197	18214547	18314548	DEK	0.987475	3.82005e-05	0.00631953
3	123620189	123621091	region252621	123535142	123644568	MYLK-AS1	0.936375	0.00445073	0.0171817
5	151051630	151052414	region307029	151029944	151143577	TNIP1	0.971492	0.00043433	0.00848247
11	83285595	83286853	region66210	83236389	83336390	CCDC90B	0.973999	0.000331408	0.00803596
12	6961644	6963550	region75788	6920779	7020780	PHB2	0.983852	8.11952e-05	0.00704518
15	65211259	65212936	region125822	65135341	65235342	CLPX	0.9516	0.00203006	0.0129444
11	8813549	8814124	region55875	8693350	8960951	DENND2B	0.974587	0.000309873	0.00793526
13	110306302	110309174	region105641	110255811	110513209	COL4A2	0.980119	0.000150241	0.00729947
11	120299579	120300522	region71581	120275295	120375296	TLCD5	0.988802	2.73797e-05	0.00596283
9	129145679	129147062	region393253	129128260	129228261	IER5L	0.9879	3.4474e-05	0.00623519
15	60037593	60038614	region124806	59954233	60061730	FOXB1	0.976482	0.000246644	0.00765335
1	115969464	115970226	region19024	115926512	116070054	SLC22A15	0.988889	2.67531e-05	0.00591373
1	3111121	3112061	region553	3019090	3119091	PRDM16-DT	0.990144	1.87276e-05	0.00582961
16	23509789	23510979	region136125	23463541	23571995	GGA2	0.977556	0.000214903	0.0075355
3	47989772	47990524	region243101	47850689	48139272	MAP4	0.987864	3.47811e-05	0.00626687
14	60535624	60536608	region111866	60459145	60559146	SIX6	0.987157	4.11554e-05	0.0064687
8	123767809	123769086	region374924	123718438	123818439	FAM91A1	0.978444	0.000190766	0.00746667
14	53117206	53118099	region110694	53036744	53203323	DDHD1	0.996784	6.60133e-07	0.00563897
6	39091202	39091885	region318774	38998780	39098781	GLP1R	0.973664	0.000344115	0.00810019
4	53377322	53378340	region270753	53327568	53464382	FIP1L1	0.922676	0.00773515	0.0219895
8	96520366	96521048	region371330	96443812	96611790	SDC2	0.956474	0.00149324	0.0118001
8	142782457	142783170	region377945	142727809	142827810	LYNX1	0.980792	0.000135707	0.00727211
19	48390486	48392044	region177232	48343667	48444931	GRIN2D	0.99647	8.72765e-07	0.00563897
16	689761	690755	region132408	630223	730224	STUB1	0.936205	0.00448466	0.0172285
12	4648430	4649843	region75384	4599050	4699051	AKAP3	0.986973	4.29303e-05	0.00654178
9	129166627	129168366	region393259	129128260	129228261	IER5L	0.987647	3.66605e-05	0.00628591
2	127407670	127409155	region196595	127368426	127468427	PROC	0.972355	0.000396845	0.00834346
15	74987752	74988692	region127815	74907218	75021495	SCAMP5	0.981507	0.000121294	0.00714041
3	71247171	71248229	region246900	70954692	71633978	FOXP1	0.981014	0.000131109	0.00727211
16	2519771	2521578	region132860	2470356	2570357	AMDHD2	0.96083	0.00109932	0.0108622
10	124618869	124619623	region52624	124619291	124794378	FAM53B	0.98528	6.17025e-05	0.00693118
3	147369274	147370153	region256348	147356808	147456809	ZIC4	0.960541	0.00112307	0.010933
19	11345974	11347061	region171925	11305385	11405386	PLPPR2	0.991065	1.39798e-05	0.00573469
7	36291278	36292349	region341943	36103253	36301538	EEPD1	0.978923	0.000178531	0.00739203
6	33417555	33419099	region317573	33341822	33441823	KIFC1	0.962494	0.000968804	0.0105498
19	17327224	17329356	region172840	17259517	17359518	DDA1	0.977972	0.000203373	0.0075063
1	3565048	3566172	region711	3487950	3661508	MEGF6	0.97255	0.000388667	0.00831588
11	116828462	116830122	region70803	116738038	116838039	ZPR1	0.973285	0.000358906	0.00815788
19	58407689	58409503	region178726	58351503	58451504	ZNF584	0.995983	1.28463e-06	0.00563897
5	74684626	74685981	region296384	74590022	74722647	HEXB	0.941162	0.00355954	0.0157244
14	100416980	100418000	region118334	100326417	100530303	WDR25	0.974433	0.000315409	0.00795836
16	1971437	1972758	region132743	1909537	2009538	NDUFB10	0.975217	0.000287805	0.00783438
12	6617713	6618176	region75724	6613141	6713142	ING4	0.976047	0.000260339	0.00770386
5	116494509	116495437	region301678	116443554	116624823	SEMA6A	0.988954	2.6294e-05	0.00587013
4	55346010	55347238	region271035	55345956	55453397	TMEM165	0.98724	4.03664e-05	0.0064687
14	64734888	64735566	region112467	64654101	64754102	PLEKHG3	0.977552	0.00021502	0.00753608
6	7216787	7217592	region313320	7057596	7251980	RREB1	0.965274	0.000773902	0.00984586
5	171907630	171908285	region310134	171861548	172056873	FBXW11	0.98986	2.03789e-05	0.00585541
12	124926993	124928666	region91987	124776855	124932668	SCARB1	0.974217	0.000323303	0.00800307
8	98064126	98065454	region371585	97996468	98096469	RPL30	0.981299	0.000125377	0.0071962
6	107185607	107186488	region326442	107152561	107509564	PDSS2	0.983118	9.26143e-05	0.00704518
10	127194653	127197414	region53128	127135425	127246591	INSYN2A	0.990887	1.48285e-05	0.00574773
17	50425178	50427275	region152709	50376157	50476158	ACSF2	0.982405	0.000104694	0.00704518
19	13207161	13208340	region172218	13108787	13208788	RPL12P42	0.96335	0.000905769	0.0103585
10	12195359	12196771	region36512	12145964	12250589	CDC123	0.976091	0.000258936	0.00769163
13	45873475	45874337	region97690	45777241	45901753	SIAH3	0.994681	2.97325e-06	0.00563897
17	4738308	4740216	region145875	4681427	4781428	MED11	0.978206	0.000197049	0.0074948
17	1735860	1736984	region145282	1692835	1792836	SERPINF2	0.953496	0.00180863	0.0124692
12	116708484	116709780	region90457	116688069	116788070	SPRING1	0.985509	5.88976e-05	0.00687551
1	33086038	33086910	region7075	33031103	33131104	AZIN2	0.974898	0.000298844	0.00787806
8	144078144	144079575	region378229	144058123	144158124	SHARPIN	0.93578	0.00457039	0.0173606
6	7389250	7390414	region313354	7268305	7397446	SSR1	0.984036	7.84803e-05	0.00704518
9	94374159	94375078	region387606	94278643	94378644	NUTM2F	0.985587	5.7966e-05	0.00686128
9	33816205	33818400	region382654	33732969	33868795	UBE2R2-AS1	0.979819	0.000157034	0.00730581
2	55111543	55112936	region187735	54972186	55162621	RTN4	0.982503	0.000102979	0.00704518
12	124395160	124395802	region91821	124324414	124617612	NCOR2	0.978634	0.000185849	0.00744013
15	34342438	34343649	region121277	34293179	34393180	NOP10	0.989232	2.43688e-05	0.00587013
19	9945287	9946145	region171631	9853717	9986515	OLFM2	0.987621	3.68926e-05	0.00628591
11	72812933	72813499	region64615	72685068	72843599	ARAP1	0.985708	5.65313e-05	0.00686128
17	34238470	34239387	region149781	34205273	34305274	CCL2	0.972342	0.000397394	0.00834346
4	56050167	56050433	region271111	55999097	56330609	CRACD	0.991329	1.27876e-05	0.00568796
16	57891818	57893124	region139412	57758216	57913053	KIFC3	0.990716	1.56703e-05	0.00574773
17	59565204	59566322	region154038	59515557	59615558	DHX40	0.962542	0.000965162	0.0105309
1	42952191	42953564	region8874	42908892	43008893	SLC2A1	0.981097	0.000129437	0.00725972
1	160081046	160081706	region21508	160065758	160165759	ATP1A2	0.974709	0.000305483	0.00789688
2	219402101	219403281	region209281	219350021	219450022	DNPEP	0.994852	2.69642e-06	0.00563897
3	9932533	9934482	region237302	9852611	9952612	IL17RE	0.97889	0.000179367	0.00739228
10	124741274	124741722	region52664	124619291	124794378	FAM53B	0.984254	7.53508e-05	0.00704518
1	204188584	204189613	region27525	204163987	204263988	GOLT1A	0.990075	1.91201e-05	0.00585541
3	48273164	48274171	region243153	48206937	48306938	MRPS18AP1	0.984256	7.53136e-05	0.00704518
11	66269149	66269518	region63228	66241893	66341894	TMEM151A	0.989322	2.37686e-05	0.00587013
12	100199143	100201284	region87601	100123158	100223159	GOLGA2P5	0.972598	0.000386678	0.00830889
12	100199143	100201284	region87601	100123658	100223659	GOLGA2P5	0.972598	0.000386678	0.00830889
19	12838746	12839371	region172121	12783950	12883951	MAST1	0.989655	2.16292e-05	0.00585541
17	79400654	79402317	region157586	79089344	79661051	RBFOX3	0.985032	6.48379e-05	0.00699659
11	62861310	62863239	region62522	62791808	62891809	WDR74	0.974289	0.000320663	0.00799522
10	89414173	89415592	region46923	89342545	89442546	IFIT1	0.99161	1.15884e-05	0.00563897
3	195907874	195910672	region263323	195858075	195958076	TNK2-AS1	0.938177	0.00410051	0.0166094
15	74799350	74800747	region127780	74793345	74893346	ULK3	0.965039	0.000789274	0.0099095
1	183812585	183813526	region24921	183586084	183928532	RGL1	0.98925	2.42527e-05	0.00587013
11	119375569	119376797	region71329	119331710	119431711	USP2	0.957005	0.00144105	0.0116809
3	62368688	62369587	region245477	62324323	62424324	FEZF2	0.958506	0.00129978	0.011383
5	119354975	119356628	region302068	119218691	119399688	TNFAIP8	0.987931	3.42138e-05	0.00620938
11	63680834	63682897	region62639	63621920	63721921	ATL3	0.993921	4.43158e-06	0.00563897
8	71218287	71219465	region368136	71197432	71642025	EYA1	0.964756	0.000808049	0.00996965
17	4480205	4481585	region145807	4448880	4548881	SPNS2	0.950928	0.00211256	0.0130582
11	65856985	65857452	region63145	65807125	65907126	MUS81	0.954264	0.00172363	0.0123206
5	107670139	107670656	region300469	107376893	107720937	EFNA5	0.973085	0.000366826	0.00818334
9	94785405	94786239	region387657	94676698	95087159	AOPEP	0.96565	0.000749646	0.00974582
10	29482331	29483564	region39041	29359401	29512266	SVIL-AS1	0.964511	0.000824591	0.0100342
19	35999000	35999533	region175229	35983342	36083343	CLIP3	0.957068	0.00143496	0.0116648
10	51244765	51245590	region41448	50940887	52298423	PRKG1	0.95597	0.00154396	0.0119301
15	90142958	90143815	region130259	90110603	90229679	SEMA4B	0.982121	0.000109767	0.00704518
3	14401962	14403940	region238254	14352575	14489349	SLC6A6	0.980679	0.000138075	0.00727211
2	28391590	28391936	region183703	28342447	28442448	FOSL2	0.990741	1.55453e-05	0.00574773
17	4806562	4808365	region145887	4738963	4838964	GLTPD2	0.994118	4.01711e-06	0.00563897
4	165464363	165465261	region284059	165311193	165498547	CPE	0.975866	0.000266178	0.00772044
4	3237342	3239423	region264383	2991362	3243957	HTT	0.983409	8.79798e-05	0.00704518
15	99100263	99100894	region131728	99048216	99148217	SYNM	0.977761	0.000209151	0.007523
20	46562190	46563700	region220317	46557822	46734467	SLC13A3	0.979378	0.000167393	0.00736582
7	150337360	150338688	region356603	150333884	150433885	ZNF775-AS1	0.945456	0.00286428	0.0144826
6	3777070	3778405	region312694	3701712	3801713	PXDC1	0.956802	0.00146089	0.011726
3	50274267	50276812	region243469	50249404	50349405	HYAL3	0.986202	5.09232e-05	0.00673008
16	56450841	56452095	region139084	56402198	56502199	NUDT21	0.956344	0.00150626	0.0118369
8	124439489	124440890	region375025	124400819	124500820	TRMT12	0.961348	0.0010575	0.0107762
11	119101048	119102852	region71271	119052197	119152198	C2CD2L	0.990738	1.55642e-05	0.00574773
6	134253269	134254414	region330191	134169247	134368112	SGK1	0.955166	0.00162705	0.0121158
17	42179853	42181622	region151136	42105043	42205044	RAB5C	0.983765	8.25044e-05	0.00704518
1	37037843	37038934	region7795	36795526	37084515	GRIK3	0.927591	0.00642619	0.0201719
3	154122770	154123244	region257373	154024400	154171347	ARHGEF26-AS1	0.954673	0.00167936	0.0122278
6	36666817	36667664	region318258	36626459	36726460	CDKN1A	0.966179	0.000716411	0.00965742
1	155044644	155045598	region20753	154983780	155083781	DCST2	0.970076	0.000500684	0.00872739
2	119366386	119367931	region195415	119302224	119416834	C2orf76	0.914925	0.0101145	0.0251755
5	178203877	178205580	region311328	178103893	178203894	NHP2	0.961181	0.00107091	0.0108014
20	58996964	58998415	region222804	58931207	59031208	NELFCD	0.938508	0.00403814	0.0165184
4	139294934	139296066	region280652	139252550	139352551	NDUFC1	0.983691	8.36138e-05	0.00704518
1	21821886	21822968	region4656	21762264	21862265	LDLRAD2	0.975842	0.000266954	0.00772044
17	10744770	10745798	region146973	10647593	10747594	ADPRM	0.974009	0.000331056	0.00803596
17	75720569	75722343	region156624	75671327	75771328	ITGB4	0.955018	0.0016426	0.0121474
10	92591186	92592333	region47329	92451683	92624096	IDE	0.978033	0.000201707	0.00749533
1	58290679	58291422	region11282	56994777	58596734	DAB1	0.9773	0.000222199	0.00755984
6	52994640	52996055	region320804	52945303	53045304	GSTA4	0.993407	5.64752e-06	0.00563897
14	49599603	49600208	region110207	49570798	49670799	MGAT2	0.924101	0.00733999	0.0214109
11	130403124	130405125	region73378	130398644	130498645	ADAMTS15	0.923751	0.00743577	0.0215579
19	58513477	58514455	region178733	58509124	58609125	MZF1-AS1	0.943586	0.00315524	0.0150246
4	7471586	7473504	region265340	7142537	7742836	SORCS2	0.95489	0.0016562	0.0121717
3	147404740	147405419	region256366	147356808	147456809	ZIC4	0.954621	0.001685	0.0122387
19	10541435	10541792	region171745	10493894	10593895	ATG4D	0.969002	0.000555195	0.0089913
6	63947835	63948613	region321673	63719979	65757226	EYS	0.956647	0.00147615	0.0117502
7	101507264	101508266	region349776	101312874	101559024	COL26A1	0.986485	4.7886e-05	0.00666762
22	37674862	37675836	region232977	37647047	37776556	TRIOBP	0.966282	0.000710065	0.00963413
3	109337064	109338034	region250725	109287545	109387546	DPPA4	0.983099	9.29282e-05	0.00704518
16	89410725	89411453	region144745	89267629	89540561	ANKRD11	0.95339	0.00182058	0.0124989
8	6593602	6594785	region359351	6356591	6648508	MCPH1	0.965083	0.000786365	0.00990519
5	177022105	177023731	region311152	176972695	177081189	ZNF346	0.936163	0.00449305	0.0172386
1	27451048	27451858	region5892	27404229	27540167	WASF2	0.956941	0.00144728	0.0116925
7	100132639	100133387	region349480	100076784	100176785	MBLAC1	0.970076	0.000500668	0.00872739
5	31824993	31826395	region291606	31589130	32110932	PDZD2	0.974096	0.0003278	0.00801592
1	42765905	42767792	region8839	42717244	42817245	C1orf50	0.984318	7.44413e-05	0.00704518
16	67667604	67668376	region140668	67617264	67717265	ENKD1	0.982161	0.00010904	0.00704518
3	38314029	38315649	region241549	38296759	38421348	XYLB	0.969005	0.000555015	0.00899109
9	94907285	94908679	region387683	94676698	95087159	AOPEP	0.963197	0.000916787	0.0103743
14	64790211	64791830	region112483	64746282	64929907	SPTB	0.987591	3.71547e-05	0.0062883
11	33038881	33040325	region59355	32965875	33065876	DEPDC7	0.958751	0.00127768	0.011328
20	50977610	50978379	region221367	50880983	50980984	ADNP-AS1	0.886073	0.0226623	0.0398367
17	1940540	1942309	region145322	1934676	2075334	RTN4RL1	0.948708	0.00240003	0.013639
4	163166094	163167425	region283783	163110072	163216890	NAF1	0.971387	0.000439013	0.00850416
10	38093850	38095229	region40238	38044367	38360098	PLD5P1	0.982586	0.000101534	0.00704518
1	204093859	204095638	region27503	204023114	204127743	SOX13	0.981347	0.000124436	0.0071962
15	64095686	64096613	region125622	64044122	64146090	SNX1	0.951429	0.00205092	0.0129676
12	6563443	6563965	region75715	6506072	6606073	IFFO1	0.980583	0.000140115	0.00727211
10	110794441	110795691	region50142	110594335	110839468	RBM20	0.969235	0.000543037	0.0089477
9	134365294	134366644	region394594	134267097	134440585	RXRA	0.9884	3.04108e-05	0.00600794
19	45477915	45479331	region176632	45417994	45517995	FOSB	0.984254	7.53555e-05	0.00704518
3	134333498	134334366	region254549	134325478	134425479	AMOTL2	0.978652	0.000185395	0.00743747
17	74751411	74751863	region156417	74698627	74798628	SLC9A3R1	0.98044	0.000143182	0.00727211
2	218322331	218324491	region209107	218242585	218342586	TMBIM1	0.98075	0.000136574	0.00727211
10	95263245	95265123	region47690	95237571	95341012	PDLIM1	0.992269	9.08176e-06	0.00563897
19	5951251	5951938	region171045	5854871	5954872	VMAC	0.97425	0.000322085	0.0079957
4	142565723	142566761	region281154	142023159	142897432	INPP4B	0.988534	2.93741e-05	0.00597997
3	51706653	51707646	region243681	51657067	51757068	GRM2	0.973645	0.000344877	0.00810051
8	1117144	1118756	region358534	687627	1708476	DLGAP2	0.988679	2.82835e-05	0.00596283
10	100873265	100874396	region48623	100862962	100965134	SLF2	0.922975	0.00765108	0.0218578
9	123384993	123385932	region391984	123379653	123980152	DENND1A	0.989256	2.42087e-05	0.00587013
4	56410001	56410987	region271170	56385614	56485615	PPAT	0.995599	1.6885e-06	0.00563897
15	74317681	74318362	region127684	74152704	74336472	CCDC33	0.972822	0.000377466	0.0082662
17	714290	716027	region145027	703998	803999	GEMIN4	0.984706	6.91143e-05	0.00703985
7	97026275	97026789	region349063	96955140	97064088	DLX6-AS1	0.991698	1.1233e-05	0.00563897
16	1151414	1153334	region132544	1103105	1221771	CACNA1H	0.94995	0.00223633	0.0133344
3	45511296	45512021	region242661	45505393	45686341	LIMD1	0.959654	0.00119803	0.0111234
12	3090303	3092467	region75028	3027354	3286564	TSPAN9	0.967651	0.000629021	0.00925962
2	241666519	241667361	region213263	241636943	241736944	DTYMK	0.979169	0.000172462	0.00738307
12	15910793	15911760	region76947	15620133	15932329	EPS8	0.982256	0.000107344	0.00704518
10	75417063	75418103	region44678	75351518	75451519	ZNF503-AS2	0.970535	0.000478476	0.00866315
16	28930545	28931319	region136932	28900806	29000807	NFATC2IP	0.954817	0.00166399	0.012186
20	63529118	63530173	region223907	63487375	63587376	PTK6	0.96408	0.000854105	0.010149
11	796862	798714	region54612	759964	859965	RPLP2	0.977918	0.000204849	0.00751688
20	62768271	62769978	region223676	62746472	62846473	MRGBP	0.944328	0.00303758	0.0148262
6	109094314	109095891	region326781	108984308	109144846	SESN1	0.952228	0.00195491	0.0128046
20	58890245	58891949	region222783	58789717	58911192	GNAS	0.981248	0.000126393	0.0072197
16	689761	690755	region132408	670580	770581	ANTKMT	0.97167	0.000426429	0.00844561
14	77133547	77134457	region114634	77048125	77148126	CIPC	0.962462	0.000971193	0.0105516
17	80146091	80148078	region157798	80097150	80197151	EIF4A3	0.97038	0.000485914	0.00870026
3	53134552	53135137	region243948	53080452	53180453	RFT1	0.987191	4.08349e-05	0.0064687
18	74147431	74148695	region168410	74073352	74197843	FBXO15	0.963398	0.00090228	0.0103514
15	63041821	63043168	region125410	62992631	63092632	TPM1	0.974858	0.000300241	0.00788155
17	18257809	18258931	region148055	18208737	18308738	FLII	0.989494	2.26458e-05	0.00587013
3	58586661	58587316	region244907	58487282	58587283	ACOX2	0.986706	4.55954e-05	0.00662005
5	177471955	177472254	region311227	177424400	177524401	DBN1	0.982131	0.000109594	0.00704518
17	79618022	79619262	region157651	79089344	79661051	RBFOX3	0.982999	9.45667e-05	0.00704518
11	65652150	65653602	region63116	65612987	65712988	RELA-DT	0.988091	3.28863e-05	0.00613086
19	48608668	48609327	region177290	48569183	48669184	RPL18	0.976259	0.000253613	0.00766538
1	115877391	115878627	region19009	115793916	115893917	NHLH2	0.994583	3.14121e-06	0.00563897
19	40225908	40226911	region175784	40168383	40268384	TTC9B	0.991902	1.04277e-05	0.00563897
19	45103120	45104543	region176537	45042634	45142635	GEMIN7-AS1	0.958188	0.00132899	0.0114365
3	134326723	134327524	region254546	134325478	134425479	AMOTL2	0.977976	0.000203257	0.0075063
15	90994049	90995159	region130435	90905224	91005225	RCCD1-AS1	0.980308	0.000146058	0.00727211
1	24427143	24428288	region5266	24365801	24472976	NIPAL3	0.978731	0.000183377	0.00741908
15	35217747	35218773	region121387	35217344	35596193	DPH6	0.979262	0.000170199	0.00738266
22	19522978	19525101	region229350	19429201	19529202	UFD1	0.979277	0.000169815	0.00738266
9	34376223	34377540	region382727	34279505	34379506	NUDT2	0.930294	0.00576953	0.0191839
1	156488977	156491156	region20991	156404249	156506763	MIR9-1HG	0.954784	0.00166744	0.012195
5	172770537	172772661	region310330	172721194	172821195	DUSP1	0.986489	4.78484e-05	0.00666762
19	49478688	49479361	region177486	49403224	49503225	ALDH16A1	0.99629	1.01294e-06	0.00563897
19	35946894	35948048	region175217	35945187	36045188	SDHAF1	0.941573	0.00348871	0.0156054
1	154955063	154956981	region20735	154924652	155024653	CKS1B	0.970004	0.000504196	0.00874858
6	43608304	43608814	region319607	43579263	43679264	GTPBP2	0.960477	0.00112834	0.0109497
11	64649306	64649793	region62878	64596398	64696399	NRXN2-AS1	0.971585	0.000430165	0.00845857
14	104723093	104726100	region119354	104703146	104803147	SIVA1	0.983851	8.12076e-05	0.00704518
21	36749928	36750652	region226890	36748625	37040236	HLCS	0.982535	0.000102412	0.00704518
12	93377393	93378906	region86549	93327882	93427883	NUDT4	0.943029	0.00324549	0.0151855
5	84249722	84250569	region297724	83940553	84434880	EDIL3	0.958592	0.00129199	0.0113804
15	47183799	47185420	region122982	47134100	47774228	SEMA6D	0.996011	1.2579e-06	0.00563897
5	140672380	140674078	region305232	140648679	140748680	ZMAT2	0.972516	0.000390084	0.00831961
10	97318759	97320699	region48061	97222172	97342673	ARHGAP19	0.960013	0.00116732	0.0110559
17	45848454	45849817	region151882	45845782	45945783	MAPT-IT1	0.989178	2.47339e-05	0.00587013
9	130982614	130983571	region393757	130889285	130989286	FIBCD1	0.922162	0.00788074	0.0221871
1	159160934	159161939	region21380	159153306	159253307	ACKR1	0.969223	0.000543639	0.00895426
5	160082294	160083528	region308422	160061800	160169450	PWWP2A	0.959892	0.00117762	0.0110845
1	156439539	156440308	region20979	156404249	156506763	MIR9-1HG	0.95419	0.00173172	0.0123385
22	17256770	17259033	region229030	17178789	17308235	ADA2	0.988124	3.26101e-05	0.00610747
22	19717571	19718801	region229395	19706702	19806703	TBX1	0.953353	0.00182482	0.01251
7	100126448	100128364	region349478	100076784	100176785	MBLAC1	0.967869	0.000616704	0.00922416
16	81650786	81651766	region142816	81394807	81711762	CMIP	0.956894	0.00145189	0.0117092
17	28661532	28662814	region148869	28612197	28712198	SUPT6H	0.970084	0.000500293	0.00872739
7	134864851	134866258	region354502	134694251	134970729	CALD1	0.962229	0.000988883	0.0105935
22	21917044	21918228	region229801	21888268	21988269	PPM1F-AS1	0.977106	0.000227842	0.00760279
16	87382916	87384902	region144174	87326986	87442142	FBXO31	0.979581	0.000162565	0.00732659
19	58310453	58311113	region178709	58297717	58397718	A1BG-AS1	0.993803	4.69406e-06	0.00563897
9	85940692	85941886	region386164	85891145	86025462	NAA35	0.950785	0.0021303	0.013091
19	17074942	17076622	region172794	16892950	17076815	CPAMD8	0.98646	4.81468e-05	0.00666762
1	109687056	109688476	region18036	109606098	109706099	GSTM4	0.995416	1.90609e-06	0.00563897
1	219812203	219813003	region30062	219685426	220009018	SLC30A10	0.99042	1.72091e-05	0.00580222
15	34794669	34796266	region121324	34704997	34804998	GJD2	0.983168	9.18087e-05	0.00704518
19	12832376	12833180	region172116	12785427	12885428	RTBDN	0.991509	1.20097e-05	0.00563897
12	6792025	6793532	region75756	6736857	6836858	CD4	0.944457	0.00301754	0.0147902
7	2241579	2243476	region336779	2192225	2292226	NUDT1	0.987878	3.4659e-05	0.00625674
2	24083736	24085264	region182936	23999574	24099575	WDCP	0.930204	0.00579074	0.0192098
10	101839353	101840042	region48816	101793919	101893920	KCNIP2	0.975149	0.000290109	0.00784377
17	81480609	81481917	region158192	81431569	81531570	LINC01971	0.979283	0.00016968	0.00738266
17	28404982	28406771	region148821	28357196	28457197	SLC46A1	0.972701	0.000382447	0.00830105
1	27349179	27351918	region5868	27292019	27392020	SYTL1	0.961433	0.00105079	0.0107577
12	104737540	104738619	region88227	104405294	104762014	CHST11	0.982566	0.000101884	0.00704518
14	74762803	74764502	region114149	74663143	74763144	FCF1	0.986107	5.19753e-05	0.00674414
9	63816743	63818522	region383646	63769573	63869574	MIR4477B	0.990134	1.87864e-05	0.00582961
12	8687708	8688379	region75995	8631599	8783095	RIMKLB	0.921273	0.00813664	0.0225373
1	111481433	111482105	region18329	111399255	111499256	WDR77	0.951391	0.00205556	0.0129676
19	18521507	18522801	region173106	18521729	18621730	UBA52	0.973509	0.000350115	0.00813039
17	57505877	57507457	region153682	57205850	57684689	MSI2	0.96565	0.000749655	0.00974582
19	35509722	35511017	region175136	35483454	35583455	GAPDHS	0.959761	0.00118882	0.0111059
19	8323952	8325285	region171443	8313288	8413289	ANGPTL4	0.968623	0.000575279	0.0090665
5	61675017	61675719	region294807	61560423	61793401	C5orf64	0.972026	0.000410882	0.00837229
8	115493890	115494590	region373792	115408495	115859673	TRPS1	0.92155	0.00805632	0.0224277
4	70721682	70722931	region272556	70638531	70738532	UTP3	0.950716	0.00213896	0.0131019
19	38988892	38989704	region175595	38982784	39082785	FBXO27	0.996102	1.17395e-06	0.00563897
15	44710641	44712249	region122722	44661357	44761358	B2M	0.986579	4.69021e-05	0.00666762
5	78359774	78361289	region296880	78310610	78480739	SCAMP1	0.971384	0.000439149	0.00850416
19	41351155	41352113	region175986	41300910	41400911	TMEM91	0.961363	0.00105637	0.0107762
18	44743950	44745390	region164229	44630172	45068510	SETBP1	0.983225	9.08938e-05	0.00704518
5	179974740	179975799	region311695	179911650	180122113	RNF130	0.960449	0.00113068	0.0109588
1	155196119	155196629	region20784	155123786	155223787	TRIM46	0.977535	0.00021549	0.00753608
20	49482489	49483131	region220989	49293393	49534297	KCNB1	0.990048	1.92759e-05	0.00585541
10	13808499	13810191	region36817	13643705	14512142	FRMD4A	0.94507	0.0029229	0.014593
7	90625544	90626364	region348237	90416423	91210590	CDK14	0.954644	0.00168245	0.0122353
4	80206659	80207896	region273743	80133878	80233879	PRDM8	0.99038	1.74205e-05	0.00581187
9	137227290	137227998	region395347	137172239	137272240	RNF208	0.980731	0.000136975	0.00727211
9	93052904	93053628	region387374	93046216	93146217	CARD19	0.974394	0.000316842	0.00796763
17	81652798	81653815	region158233	81616634	81716635	OXLD1	0.944334	0.00303668	0.0148259
3	75422006	75422773	region247537	75385109	75485110	FAM86DP	0.982342	0.000105804	0.00704518
3	75422006	75422773	region247537	75385124	75485125	FAM86DP	0.982342	0.000105804	0.00704518
10	50417682	50418840	region41327	50305585	50675163	SGMS1	0.989395	2.3288e-05	0.00587013
21	18155211	18156185	region224636	17851262	18267373	CHODL	0.944649	0.00298767	0.0147205
17	6639695	6641695	region146224	6601761	6701762	C17orf100	0.976849	0.000235483	0.0076415
7	105531480	105532790	region350371	105482168	105582169	RINT1	0.984005	7.89286e-05	0.00704518
3	194133829	194135395	region262932	194086147	194186148	HES1	0.970026	0.000503119	0.00874175
5	136212047	136212752	region304485	136143161	136243162	SMIM32	0.942777	0.00328667	0.0152556
5	1003962	1005410	region287654	958801	1058802	NKD2	0.992114	9.63696e-06	0.00563897
5	139182027	139182935	region304973	138946723	139343557	SIL1	0.907856	0.0126361	0.0284401
1	44249227	44249961	region9110	44221069	44405260	ERI3	0.962227	0.000988985	0.0105935
17	1143477	1144159	region145142	1003518	1279738	ABR	0.980439	0.0001432	0.00727211
5	54103507	54104468	region293721	53883941	54360582	ARL15	0.969166	0.000546593	0.00896558
1	145823471	145824611	region19789	145795629	145895630	NUDT17	0.935489	0.00462966	0.0174468
14	89912662	89913285	region116279	89904938	90044764	TDP1	0.968771	0.000567375	0.0090362
7	80134184	80136108	region347036	79718027	80226181	GNAI1	0.97521	0.000288027	0.00783438
8	22694834	22696193	region361695	22619147	22719148	BIN3	0.979701	0.000159766	0.00732116
19	55146195	55147382	region178353	55099205	55199206	TNNT1	0.984032	7.85366e-05	0.00704518
19	36915784	36916891	region175301	36866315	37005037	ZNF568	0.990013	1.94799e-05	0.00585541
1	1166174	1166973	region99	1129554	1229555	TTLL10-AS1	0.968496	0.000582113	0.00908077
5	159030372	159031896	region308249	158695915	159149916	EBF1	0.963904	0.000866421	0.0101884
1	210236906	210237832	region28683	210184046	210284047	SERTAD4-AS1	0.993145	6.34407e-06	0.00563897
5	149959346	149959840	region306797	149890130	149990131	Y_RNA	0.957325	0.0014101	0.0116189
1	184754088	184755746	region25080	184690236	184804907	EDEM3	0.952241	0.00195338	0.0128003
6	31898421	31899011	region317328	31812904	31912905	NEU1	0.968823	0.000564628	0.00902165
2	26807686	26808455	region183459	26714283	26814284	SLC35F6	0.956983	0.00144318	0.0116873
20	25859806	25860175	region217394	25762383	25918225	FAM182B	0.947766	0.00252915	0.013859
14	36504758	36505237	region108927	36471148	36571149	NKX2-1	0.961761	0.001025	0.0106886
11	64300117	64301322	region62790	64255496	64355497	ESRRA	0.982188	0.000108564	0.00704518
20	57272898	57273462	region222367	57168752	57316641	BMP7	0.956068	0.00153399	0.0119147
12	107685000	107686484	region88692	107635798	107735799	PWP1	0.954117	0.00173972	0.012361
17	55724612	55725773	region153355	55682120	55782121	TMEM100	0.977239	0.000223974	0.00756844
1	156852228	156853047	region21074	156765635	156881850	NTRK1	0.972574	0.000387678	0.0083114
15	88467022	88468539	region129927	88417452	88517453	MRPS11	0.965877	0.000735312	0.00969288
2	217804403	217805552	region208999	217799587	218083982	TNS1	0.972261	0.000400803	0.00834639
14	24231618	24233234	region107306	24182366	24282367	NEDD8	0.878009	0.0272823	0.0449561
13	52846110	52847430	region98653	52798640	52898641	PCDH8	0.970039	0.000502512	0.00873577
11	65553148	65554055	region63087	65520459	65620460	ZNRD2	0.968811	0.000565276	0.00902165
17	51764201	51764948	region152972	51630312	52210017	CA10	0.990495	1.68089e-05	0.00574773
5	95823629	95824991	region299118	95663521	95824383	RHOBTB3	0.91841	0.00899588	0.0236997
6	56714897	56716456	region321244	56457986	57004830	DST	0.963128	0.0009218	0.0103913
19	10098771	10099358	region171662	10069917	10169918	EIF3G	0.974767	0.000303446	0.00788984
1	202341353	202342302	region27181	202291983	202391984	UBE2T	0.959115	0.00124516	0.0112514
5	80255188	80256765	region297164	80111650	80306048	SERINC5	0.980089	0.000150917	0.00729947
19	57301881	57303470	region178610	57270471	57370472	ZNF543	0.968202	0.000598186	0.00914684
9	134384570	134385670	region394599	134267097	134440585	RXRA	0.98682	4.44511e-05	0.00657342
8	119866754	119867711	region374406	119823716	120050918	DEPTOR	0.974935	0.000297528	0.00787806
1	154869321	154870649	region20723	154697454	154920281	KCNN3	0.945142	0.00291184	0.0145721
9	136820914	136822740	region395262	136816307	136916308	EDF1	0.987544	3.75763e-05	0.0062909
17	143759	144410	region144902	131649	231650	DOC2B	0.978096	0.000199994	0.00749533
1	150268328	150269513	region20094	150207250	150307251	CA14	0.970673	0.000471958	0.00864832
1	183470983	183473103	region24866	183422895	183522896	SMG7-AS1	0.938797	0.00398415	0.0164192
12	121839086	121840314	region91353	121838731	121938732	PSMD9	0.959322	0.00122693	0.0112033
16	67465406	67466512	region140637	67380651	67480652	HSD11B2	0.979128	0.000173446	0.00738307
12	113092738	113093693	region89722	113086238	113186239	RASAL1	0.989338	2.36646e-05	0.00587013
5	141672830	141673823	region305352	141632229	141732230	ARAP3	0.991355	1.26735e-05	0.00568796
19	781873	783329	region169732	775096	875097	AZU1	0.980567	0.000140458	0.00727211
10	101835953	101836333	region48815	101768464	101868465	OGA	0.981317	0.000125024	0.0071962
12	53379169	53380818	region81379	53373854	53473855	AMHR2	0.978197	0.000197301	0.00749533
5	180830690	180832141	region311869	180811284	180911285	ZFP62	0.976597	0.000243114	0.00765335
19	10516863	10519011	region171744	10493894	10593895	ATG4D	0.963024	0.000929403	0.0104181
3	48465278	48466577	region243177	48396709	48496710	ATRIP	0.967806	0.000620219	0.00923201
3	51100010	51100655	region243622	50624926	51384198	DOCK3	0.962641	0.000957764	0.0105077
3	15051359	15053273	region238403	15009610	15115339	MRPS25	0.947889	0.00251198	0.0138262
8	143577423	143578904	region378122	143503206	143603207	GSDMD	0.992798	7.34978e-06	0.00563897
15	88435631	88436287	region129924	88417452	88517453	MRPS11	0.964867	0.00080064	0.00995816
12	120486996	120488525	region91088	120445953	120545954	NRAV	0.96403	0.000857596	0.0101558
8	41754412	41756035	region364614	41753348	41853349	Y_RNA	0.955677	0.00157392	0.0120087
11	65884644	65885055	region63152	65869061	65969062	C11orf68	0.938492	0.00404109	0.0165205
19	8342233	8343747	region171446	8258357	8358358	CD320	0.980018	0.0001525	0.00729947
14	50559890	50561334	region110310	50418500	50611126	MAP4K5	0.979043	0.00017556	0.00739203
1	1357902	1359024	region157	1258596	1358597	PUSL1	0.940082	0.00374957	0.0160704
3	184379301	184381088	region261365	184331967	184431968	THPO	0.961643	0.0010342	0.0107108
8	38502008	38502784	region364088	38400214	38518834	FGFR1	0.97369	0.000343133	0.00809501
14	23285620	23286909	region107143	23249795	23349796	HOMEZ	0.883983	0.0238113	0.0411039
16	396571	396900	region132332	351857	451858	DECR2	0.900328	0.0157071	0.032038
19	1512997	1513817	region169962	1429218	1529219	C19orf25	0.974142	0.000326094	0.0080125
18	37485066	37486206	region163311	37243039	37615827	CELF4	0.989841	2.04925e-05	0.00585541
17	78315399	78316749	region157286	78310076	78410077	SOCS3	0.963318	0.000908059	0.0103585
6	31776519	31777667	region317308	31765282	31865283	HSPA1L	0.975928	0.000264166	0.00770959
12	120215814	120217398	region91024	120127201	120244715	GCN1	0.987585	3.72082e-05	0.0062883
2	6864972	6866732	region180090	6815556	6915557	RSAD2	0.966639	0.000688347	0.00952804
2	15591416	15592467	region181574	15166915	15611340	NBAS	0.963376	0.00090388	0.0103544
11	75592644	75593840	region65106	75586917	75719038	MAP6	0.970355	0.000487141	0.00870026
3	62378284	62378921	region245484	62324323	62424324	FEZF2	0.946769	0.00267051	0.0141161
19	50325500	50326459	region177647	50283514	50383515	KCNC3	0.993955	4.35784e-06	0.00563897
6	77457726	77458106	region322981	77413490	77513491	HTR1B	0.992922	6.97888e-06	0.00563897
1	920488	921494	region29	909308	1009309	NOC2L	0.957242	0.00141811	0.0116376
10	43395714	43397627	region40420	43386840	43486841	ZNF487	0.958262	0.00132214	0.0114235
4	140081560	140082789	region280828	139716752	140204184	MAML3	0.994149	3.95369e-06	0.00563897
19	39109917	39110750	region175611	39075769	39182816	PAK4	0.990003	1.95381e-05	0.00585541
11	1302529	1303925	region54750	1259653	1359654	TOLLIP	0.994763	2.83905e-06	0.00563897
19	46000346	46001268	region176752	45924043	46024044	NOVA2	0.961664	0.00103257	0.0107108
5	100902838	100903826	region299721	100806932	100953282	ST8SIA4	0.979991	0.000153116	0.00729947
1	32876260	32877079	region7036	32851437	32951438	TMEM54	0.954314	0.00171814	0.0123064
15	61228869	61229971	region125092	60488283	61279302	RORA	0.971965	0.000413509	0.00838095
12	52925070	52926695	region81299	52897186	52999954	KRT8	0.970819	0.000465119	0.00862983
6	29631359	29631813	region316918	29555628	29683976	GABBR1	0.968233	0.000596453	0.00913666
16	9947	11188	region132241	3827	103828	SNRNP25	0.886683	0.0223331	0.039454
6	75204698	75205537	region322741	75200322	75300323	COX7A2	0.924798	0.00715153	0.0211699
22	30289051	30290354	region231567	30276946	30376947	TBC1D10A	0.980084	0.000151015	0.00729947
4	183658556	183659830	region286408	183609266	183713594	TRAPPC11	0.983493	8.66522e-05	0.00704518
12	121888313	121889516	region91364	121838731	121938732	PSMD9	0.957828	0.00136243	0.0115019
19	55362120	55363679	region178411	55289852	55389853	KMT5C	0.9836	8.50001e-05	0.00704518
10	43137292	43139100	region40362	43088444	43188445	CSGALNACT2	0.980854	0.000134416	0.00727211
6	121334237	121335374	region328410	121079493	121384745	TBC1D32	0.973895	0.000335345	0.00805123
2	119366386	119367931	region195415	119316923	119416924	DBI	0.948712	0.00239938	0.013639
7	44489945	44491138	region343224	44379118	44540658	NUDCD3	0.975406	0.000281384	0.00780547
19	18154037	18154535	region173014	18143217	18243218	MPV17L2	0.946842	0.00266004	0.0141048
20	46040619	46041610	region220195	46039961	46139962	NCOA5	0.958935	0.00126116	0.0113005
15	34337046	34338332	region121276	34229783	34388060	SLC12A6	0.975263	0.000286224	0.00783076
19	7568213	7568953	region171297	7545862	7645863	CAMSAP3	0.967033	0.000664827	0.00942314
13	101474156	101475270	region104363	101402592	101720856	ITGBL1	0.946771	0.00267023	0.0141161
1	164748056	164748989	region22188	164505583	164899296	PBX1	0.939476	0.00385911	0.0162416
15	65529873	65531290	region125889	65442462	65567704	DPP8	0.974796	0.00030243	0.00788984
3	38164699	38166183	region241532	38088477	38188478	MYD88	0.958984	0.0012568	0.0112925
1	153608808	153609674	region20495	153608702	153708703	SNAPIN	0.95082	0.00212602	0.0130894
12	124913944	124915374	region91983	124776855	124932668	SCARB1	0.964065	0.000855197	0.0101521
6	37257439	37258535	region318407	37207771	37332970	TBC1D22B	0.941813	0.00344797	0.0155403
17	17999338	18000102	region148001	17989407	18089408	GID4	0.983549	8.57915e-05	0.00704518
17	76106019	76106412	region156709	76071575	76171576	EXOC7	0.976374	0.000250006	0.00765335
16	55478530	55480871	region138944	55459071	55586666	LPCAT2	0.923902	0.00739434	0.0214981
1	21289216	21291304	region4528	21217246	21395572	ECE1	0.976391	0.000249466	0.00765335
20	63580650	63581534	region223925	63577100	63677101	GMEB2	0.955599	0.00158192	0.0120227
11	121426522	121427590	region71824	121402313	121633763	SORL1	0.97599	0.000262169	0.00770959
12	54368488	54369863	region81609	54369265	54469266	ITGA5	0.97139	0.000438878	0.00850416
17	81652798	81653815	region158233	81633796	81733797	ARL16	0.964731	0.000809738	0.00997648
12	6492943	6494361	region75704	6401606	6501607	CD27-AS1	0.978088	0.000200211	0.00749533
14	56292949	56294723	region111221	56067813	56301524	PELI2	0.988842	2.70935e-05	0.00592781
19	12774789	12776044	region172100	12687138	12787139	GET3	0.910528	0.0116426	0.0271742
19	18588395	18591006	region173115	18521729	18621730	UBA52	0.970191	0.000495053	0.00872509
1	155294515	155296289	region20801	155270893	155370894	RUSC1	0.9712	0.000447484	0.00855054
7	100951105	100952126	region349658	100919564	101019565	MUC12	0.953485	0.00180989	0.0124707
14	23555624	23556502	region107201	23506191	23606192	ZFHX2	0.933056	0.00514383	0.0182732
11	64249424	64249985	region62779	64155925	64255926	FERMT3	0.905508	0.0135504	0.0295313
7	6535966	6537371	region337651	6527433	6627434	ZDHHC4	0.983447	8.73788e-05	0.00704518
1	156705516	156707093	region21039	156655815	156755816	CRABP2	0.945127	0.00291415	0.0145769
12	107027322	107028116	region88566	106937159	107037160	MTERF2	0.933871	0.00496789	0.0179751
19	50607763	50608734	region177706	50589880	50689881	SYT3	0.977902	0.000205286	0.00752038
16	30921584	30921989	region137227	30873054	30973055	FBXL19	0.979091	0.000174363	0.00738307
11	72696735	72698147	region64582	72576140	72724591	PDE2A	0.972496	0.000390923	0.0083285
14	104825697	104828141	region119378	104750595	104850596	ZBTB42	0.951183	0.00208102	0.0130034
15	74723708	74724292	region127761	74675535	74775536	CYP1A1	0.948462	0.00243327	0.0137001
22	46296085	46297536	region234988	46200310	46300311	CDPF1	0.968438	0.000585263	0.00908941
11	131518173	131518922	region73602	131320477	132336822	NTM	0.955011	0.00164341	0.0121474
19	2041672	2043337	region170104	1984880	2084881	BTBD2	0.976203	0.000255378	0.0076742
15	52765261	52767277	region123764	52741077	52841078	ONECUT1	0.993849	4.59141e-06	0.00563897
16	759345	760776	region132429	665117	765118	METRN	0.973197	0.000362376	0.00815788
13	110874258	110874968	region105772	110849171	110949172	ANKRD10-IT1	0.951383	0.00205651	0.01297
8	23102474	23103828	region361787	23019030	23119031	TNFRSF10B	0.964739	0.000809205	0.00997379
9	68998874	69000196	region383777	68655239	69009176	PIP5K1B	0.982254	0.00010737	0.00704518
1	45802731	45804460	region9355	45736986	46036122	MAST2	0.969751	0.000516794	0.00880477
8	142815650	142816963	region377951	142727809	142827810	LYNX1	0.971617	0.000428759	0.0084578
1	10716301	10717151	region2351	10636603	10846650	CASZ1	0.971412	0.000437929	0.00850147
13	94595594	94596786	region103101	94551856	94651857	GPR180	0.93926	0.00389863	0.0163093
12	4269193	4270079	region75328	4226251	4326252	CCND2-AS1	0.980347	0.000145213	0.00727211
10	43606019	43607162	region40433	43595941	43695942	ZNF32-AS2	0.952707	0.00189883	0.012671
1	3795760	3797112	region767	3722748	3822749	SMIM1	0.982706	9.94726e-05	0.00704518
8	101171955	101173414	region372014	101156192	101256193	ZNF706	0.997986	1.62668e-07	0.00563897
20	63497937	63498539	region223900	63487375	63587376	PTK6	0.956674	0.00147344	0.0117481
3	10950814	10951958	region237513	10942185	11042186	SLC6A1	0.974801	0.000302245	0.00788984
5	153628802	153629707	region307408	153439614	153813869	GRIA1	0.979856	0.000156187	0.00730581
1	56576970	56578058	region10989	56494760	56695301	PLPP3	0.939379	0.00387687	0.01627
3	48503190	48504976	region243186	48454825	48554826	SHISA5	0.962157	0.000994367	0.0106016
9	127904292	127905296	region393028	127827674	127927675	AK1	0.970721	0.000469688	0.00863809
10	92592511	92593616	region47330	92451683	92624096	IDE	0.971864	0.000417884	0.00841399
17	76556904	76558792	region156823	76477585	76577586	PRCD	0.959734	0.00119119	0.0111065
7	151125379	151126543	region356740	151033492	151133493	TMUB1	0.934515	0.0048315	0.0177768
1	10650883	10651776	region2330	10636603	10846650	CASZ1	0.971216	0.000446772	0.0085471
18	34999678	35001070	region162894	34926927	35143470	MAPRE2	0.979626	0.000161527	0.00732659
2	130390705	130392243	region197091	130292698	130392699	CCDC115	0.972702	0.000382372	0.00830105
9	36257636	36259111	region383007	36214440	36327042	GNE	0.961295	0.00106176	0.0107762
20	57250871	57251841	region222356	57168752	57316641	BMP7	0.951814	0.00200425	0.0128982
1	153494833	153496044	region20467	153486243	153586244	S100A6	0.984953	6.58522e-05	0.00699659
19	45136400	45137729	region176549	45041395	45148077	PPP1R37	0.961123	0.00107559	0.0108111
6	36024351	36024823	region318138	35943515	36074868	SLC26A8	0.989646	2.16844e-05	0.00585541
9	137236292	137237017	region395349	137172239	137272240	RNF208	0.978334	0.000193656	0.00748113
3	56862053	56863357	region244621	56727417	57129329	ARHGEF3	0.984994	6.53235e-05	0.00699659
3	62373948	62375254	region245482	62324323	62424324	FEZF2	0.943828	0.00311652	0.014963
18	55488465	55489608	region165950	55222184	55714787	TCF4	0.944612	0.00299344	0.0147367
11	33038881	33040325	region59355	33026148	33126149	LINC00294	0.951235	0.00207462	0.0129925
6	157325137	157325721	region333609	157273600	157373601	TMEM242	0.962579	0.000962389	0.0105209
17	42832704	42834076	region151254	42748799	42848800	CNTD1	0.974067	0.000328884	0.00801945
14	24270747	24271957	region107312	24255733	24355734	LTB4R2	0.956478	0.0014929	0.0118001
12	19439014	19440843	region77349	19354044	19720801	AEBP2	0.960699	0.00111001	0.0108952
19	18594206	18594869	region173116	18538684	18638685	REX1BD	0.929948	0.0058512	0.0193011
17	29155235	29156481	region148996	29071121	29230398	MYO18A	0.955826	0.00155863	0.0119736
1	201480179	201481599	region26982	201459455	201559456	CSRP1	0.983309	8.95592e-05	0.00704518
6	30719741	30720498	region317077	30694547	30794548	IER3	0.985477	5.9287e-05	0.00688214
17	28576339	28577571	region148863	28521793	28621794	PIGS	0.974216	0.000323367	0.00800307
6	89829012	89830304	region324370	89642497	89869794	MDN1	0.986348	4.93427e-05	0.00670291
19	955790	957446	region169790	867286	967287	KISS1R	0.96615	0.000718202	0.00966029
16	1942558	1943835	region132736	1922052	2022053	TBL3	0.962723	0.000951689	0.010477
15	40357649	40359175	region122161	40308218	40408219	DISP2	0.977716	0.000210411	0.007523
9	68979302	68980740	region383771	68655239	69009176	PIP5K1B	0.981837	0.000115009	0.0070656
10	653799	655148	region34596	274189	739668	DIP2C	0.965235	0.00077645	0.00985798
22	38852913	38853849	region233253	38794027	38894028	NPTXR	0.963738	0.000878086	0.0102456
15	33241716	33243171	region121117	32765543	33244714	FMN1	0.968069	0.000605544	0.00917408
5	113202988	113203804	region301264	113022105	113538823	MCC	0.97775	0.000209465	0.007523
17	79325589	79326532	region157566	79089344	79661051	RBFOX3	0.97928	0.000169742	0.00738266
1	203338440	203339106	region27365	203255490	203355491	BTG2	0.990183	1.85073e-05	0.00582961
1	21534411	21535295	region4591	21459396	21578410	ALPL	0.973268	0.000359555	0.00815788
12	6839492	6841141	region75767	6839357	6939358	SPSB2	0.932463	0.00527436	0.0184707
9	98988889	98990243	region388482	98893178	99070792	COL15A1	0.973773	0.000339959	0.00807378
19	52941882	52943262	region178046	52873469	52973470	ZNF888	0.977122	0.000227397	0.00760132
1	2137889	2138463	region333	2134388	2234389	PRKCZ-AS1	0.943483	0.00317177	0.0150561
11	47990450	47991856	region61515	47930424	48170839	PTPRJ	0.9701	0.0004995	0.00872739
18	12701948	12703410	region160679	12608042	12728945	PSMG2	0.974741	0.000304353	0.00789263
17	77435355	77436676	region157053	77230568	77500596	SEPTIN9	0.985645	5.72748e-05	0.00686128
1	37486460	37487784	region7907	37464765	37564766	MEAF6	0.989128	2.50775e-05	0.00587013
9	137578431	137579607	region395441	137528924	137628925	DPH7	0.973406	0.000354144	0.00815788
17	1669201	1670091	region145269	1595743	1695744	SCARF1	0.958158	0.00133176	0.011442
19	40304983	40305734	region175804	40292328	40392329	Y_RNA	0.95196	0.00198681	0.0128801
19	40304983	40305734	region175804	40289163	40389164	Y_RNA	0.95196	0.00198681	0.0128801
17	76239478	76241407	region156739	76142464	76290493	RNF157	0.982952	9.53525e-05	0.00704518
5	16160700	16161295	region290141	16067138	16230762	MARCHF11	0.933843	0.00497375	0.0179876
19	42184116	42185054	region176144	42170311	42270312	ZNF526	0.958976	0.00125748	0.0112965
4	56884345	56885197	region271236	56857875	56966808	REST	0.928772	0.0061337	0.019746
1	176479424	176481071	region23784	176413170	176845601	PAPPA2	0.915759	0.00983945	0.0248185
19	823399	824166	region169744	747074	847075	PTBP1	0.98536	6.07077e-05	0.00691859
17	40190404	40190989	region150763	40127009	40227010	RAPGEFL1	0.961287	0.00106236	0.0107762
15	68228423	68230334	region126495	68206991	68307211	CLN6	0.989524	2.24598e-05	0.00587013
17	39194409	39195678	region150596	39147701	39247702	CACNB1	0.979236	0.000170812	0.00738266
7	6446979	6448682	region337640	6409125	6534190	DAGLB	0.964182	0.00084707	0.0101149
4	55395268	55396699	region271043	55345956	55453397	TMEM165	0.98117	0.000127963	0.00722266
22	19430568	19432832	region229337	19330697	19497450	HIRA	0.938988	0.00394875	0.0163794
19	56132082	56132997	region178523	56126007	56226008	GALP	0.982236	0.000107702	0.00704518
6	35737258	35737886	region318093	35573584	35778583	FKBP5	0.977795	0.000208214	0.007523
8	144078144	144079575	region378229	144054460	144154461	MAF1	0.976394	0.000249378	0.00765335
1	155196119	155196629	region20784	155177573	155277574	GBAP1	0.927398	0.00647454	0.0202365
1	155196119	155196629	region20784	155168873	155268874	GBAP1	0.927398	0.00647454	0.0202365
7	100126448	100128364	region349478	100098911	100198912	LAMTOR4	0.978309	0.000194324	0.00748374
8	129939080	129940474	region375871	129839592	130067504	CYRIB	0.959467	0.00121426	0.0111747
16	27236927	27238508	region136656	27218771	27318772	NSMCE1	0.976701	0.000239951	0.00765335
16	87416845	87418009	region144185	87406245	87543024	ZCCHC14	0.977768	0.00020898	0.007523
16	30584950	30586379	region137167	30574011	30674012	ZNF689	0.977677	0.000211498	0.007523
15	73774491	73775573	region127538	73703350	73803351	INSYN1	0.976311	0.000251959	0.00765335
12	120224772	120225735	region91026	120151273	120251274	PXN-AS1	0.983585	8.52439e-05	0.00704518
3	108221863	108223229	region250579	108160811	108272435	IFT57	0.97538	0.000282246	0.00780547
3	56556741	56558037	region244590	56507160	56621837	CCDC66	0.924073	0.00734772	0.0214239
17	57867987	57868975	region153780	57861242	58005412	CUEDC1	0.968188	0.000598968	0.00914684
5	177553555	177555100	region311253	177466960	177566961	DDX41	0.924322	0.00727986	0.0213374
11	64234664	64235262	region62775	64175940	64275941	NUDT22	0.972623	0.000385632	0.0083059
16	2033207	2034258	region132759	1997865	2097866	NTHL1	0.965582	0.00075399	0.00975352
17	74176470	74177498	region156285	74163570	74263571	TTYH2	0.968248	0.000595673	0.00913605
2	99154394	99155597	region192749	99131151	99231152	MRPL30	0.961336	0.00105853	0.0107762
17	10646193	10647016	region146957	10607308	10707309	MYH3	0.937083	0.00431088	0.0169623
19	18385901	18386481	region173068	18324730	18424731	GDF15	0.955387	0.00160392	0.012078
7	2518714	2519088	region336841	2505693	2605694	BRAT1	0.969993	0.000504758	0.00874858
1	110412430	110413046	region18175	110297115	110443817	LAMTOR5-AS1	0.931792	0.00542459	0.0186763
12	123633300	123634219	region91654	123583738	123683739	GTF2H3	0.938813	0.00398117	0.0164173
15	88894268	88896046	region130023	88863467	88963468	MFGE8	0.951203	0.00207857	0.0130023
15	73924265	73924993	region127584	73878247	73978248	LOXL1-AS1	0.948062	0.00248802	0.0137882
1	27321826	27322721	region5863	27316960	27416961	MAP3K6	0.950609	0.00215239	0.0131299
17	1669201	1670091	region145269	1569267	1678886	SLC43A2	0.945431	0.00286798	0.0144932
17	29622262	29623633	region149067	29544053	29644054	GIT1	0.989304	2.38895e-05	0.00587013
5	115601707	115603299	region301566	115582991	115682992	TMED7	0.936031	0.00451958	0.0172803
1	11663625	11665439	region2595	11604374	11704375	FBXO44	0.986381	4.89916e-05	0.00670096
11	62337085	62338235	region62414	62287447	62393412	ASRGL1	0.949247	0.00232798	0.0135094
3	52277594	52277950	region243794	52237088	52337089	GLYCTK	0.918587	0.00894119	0.023634
1	1431916	1432275	region177	1357292	1457293	MRPL20	0.944684	0.0029822	0.014707
10	132793227	132794417	region54288	132736146	132836147	NKX6-2	0.982898	9.62465e-05	0.00704518
18	36017120	36018651	region163047	35984386	36117576	RPRD1A	0.975363	0.000282835	0.00780547
6	30615311	30615608	region317060	30597038	30697039	C6orf136	0.950737	0.00213628	0.0130958
2	46171034	46172596	region186427	45601344	46187990	PRKCE	0.992466	8.40716e-06	0.00563897
11	60923755	60925942	region62105	60921679	61021680	CD6	0.979303	0.000169207	0.00738266
16	15765685	15766592	region135131	15703134	15907028	MYH11	0.936721	0.00438198	0.0170601
1	9198448	9199126	region1988	9132003	9232004	LNCTAM34A	0.947798	0.0025247	0.0138526
8	22032998	22034056	region361561	21974124	22074125	NPM2	0.969265	0.000541477	0.00894087
1	156081490	156081712	region20902	156032464	156132465	MEX3A	0.991592	1.16641e-05	0.00563897
1	3135205	3136497	region564	3019167	3438621	PRDM16	0.969761	0.000516291	0.00880467
19	55362120	55363679	region178411	55335931	55435932	RPL28	0.97189	0.000416769	0.00841284
9	129183428	129184572	region393265	129128260	129228261	IER5L	0.980916	0.000133127	0.00727211
17	50150772	50152623	region152650	50151631	50251632	COL1A1	0.942906	0.00326558	0.0152164
9	116154106	116155977	region390840	116103790	116402321	PAPPA	0.980678	0.00013809	0.00727211
8	67967388	67968468	region367687	67902045	68237032	PREX2	0.982642	0.000100576	0.00704518
19	10881282	10882338	region171817	10878810	10978811	TIMM29	0.943273	0.00320569	0.0151155
19	42268008	42269351	region176159	42263308	42363309	TMEM145	0.990624	1.61391e-05	0.00574773
13	29368696	29369521	region95097	28770338	29505947	MTUS2	0.979674	0.0001604	0.00732659
19	48918230	48919311	region177366	48883698	48983699	DHDH	0.949765	0.00226024	0.0133837
19	44212162	44213314	region176388	44157546	44257547	ZNF227	0.965524	0.000757707	0.00977974
1	3538255	3539055	region702	3487950	3661508	MEGF6	0.958358	0.00131329	0.011399
14	74018359	74019966	region114005	73958009	74069399	ENTPD5	0.975386	0.000282051	0.00780547
19	12484123	12485537	region172057	12391020	12491021	ZNF443	0.912355	0.0109914	0.0262868
8	144472185	144473170	region378306	144394439	144494440	TONSL	0.989311	2.38439e-05	0.00587013
8	38133365	38134689	region364014	38100991	38200992	STAR	0.991046	1.40717e-05	0.00573469
17	42107450	42108686	region151115	42105043	42205044	RAB5C	0.97781	0.000207804	0.007523
1	10714353	10715452	region2350	10636603	10846650	CASZ1	0.969774	0.000515659	0.00879966
8	144786656	144788436	region378384	144777517	144877518	ZNF7	0.977384	0.000219789	0.00754507
19	55417895	55418887	region178425	55393299	55493300	SHISA7	0.966952	0.000669639	0.00945791
17	2352996	2353753	region145419	2256760	2356761	HNRNPA1P16	0.975638	0.000273639	0.00773663
2	205679698	205680451	region207192	205631989	205798133	NRP2	0.968993	0.000555644	0.00899133
14	23293522	23295550	region107144	23249795	23349796	HOMEZ	0.871344	0.0314856	0.0495429
5	140156871	140157818	region305163	140057776	140157777	PURA	0.955003	0.00164422	0.0121509
3	129992517	129993445	region253976	129924687	130024688	TRH	0.978565	0.000187641	0.00746283
17	76522871	76523833	region156813	76507726	76670985	SNHG16	0.982394	0.000104877	0.00704518
17	34254300	34255903	region149784	34205273	34305274	CCL2	0.959668	0.00119684	0.0111211
8	70668392	70669549	region368078	70619184	70719185	LACTB2	0.962946	0.000935165	0.010437
15	88624129	88624690	region129964	88555109	88655110	LINC01586	0.994509	3.27119e-06	0.00563897
22	20037661	20038810	region229483	19967013	20067164	TANGO2	0.943179	0.00322092	0.0151429
3	167240705	167241792	region258883	167239842	167457874	ZBBX	0.987385	3.90239e-05	0.00636353
22	43295747	43296817	region234258	43197279	43393372	SCUBE1	0.964498	0.00082544	0.0100342
1	177163759	177165382	region23887	177120957	177282422	BRINP2	0.983171	9.17655e-05	0.00704518
3	50359003	50360075	region243486	50300825	50400826	NPRL2	0.959683	0.0011956	0.0111172
5	138579275	138579602	region304820	138525674	138625675	HSPA9	0.978163	0.000198195	0.00749533
17	78374397	78375421	region157304	78310076	78410077	SOCS3	0.959174	0.00124	0.0112424
16	2882125	2883802	region132917	2833212	2933213	FLYWCH2	0.965085	0.000786238	0.00990519
2	120672509	120674133	region195662	120601272	120701273	Y_RNA	0.950294	0.00219218	0.0132262
1	1290144	1290648	region131	1274755	1374756	CPTP	0.962925	0.000936711	0.0104372
9	136399350	136401023	region395150	136360629	136460630	PMPCA	0.972085	0.000408321	0.00837195
17	44864930	44865573	region151653	44849141	44949142	CCDC103	0.970612	0.000474826	0.00865503
12	124833512	124834632	region91958	124776855	124932668	SCARB1	0.960939	0.00109048	0.010834
15	40806723	40808064	region122237	40794441	40894442	SPINT1-AS1	0.992122	9.60593e-06	0.00563897
5	127298084	127299067	region303203	127240795	127465737	MEGF10	0.987725	3.59823e-05	0.00628257
8	144223138	144224264	region378252	144216452	144316453	SCX	0.927443	0.00646321	0.0202218
19	3867782	3869675	region170551	3829863	3929864	ATCAY	0.979982	0.00015332	0.00730215
9	128364627	128365768	region393134	128292152	128392153	TMSB4XP4	0.977236	0.000224052	0.00756844
1	161097432	161099326	region21672	161068085	161168086	NIT1	0.886452	0.0224576	0.0395978
11	33038881	33040325	region59355	33026459	33126460	PIGCP1	0.942897	0.00326698	0.0152186
11	129923120	129923803	region73293	129899705	130052835	PRDM10	0.87382	0.029883	0.0478304
12	56464268	56464692	region81870	56418577	56518578	SPRYD4	0.957193	0.00142287	0.0116435
17	307527	308312	region144951	212388	436254	RPH3AL	0.957955	0.00135054	0.0114808
6	33802147	33803040	region317673	33739129	33839130	LEMD2	0.904436	0.0139809	0.0300404
16	48622758	48624119	region137712	48538725	48670148	N4BP1	0.962918	0.000937205	0.0104383
9	92807697	92810010	region387338	92787667	92887668	EEF1DP2	0.960264	0.00114615	0.0109983
20	1427222	1428171	region213606	1343163	1443164	FKBP1A	0.940703	0.00363959	0.0158752
12	53658645	53659749	region81430	53507855	53676410	ATF7	0.988283	3.13355e-05	0.00603705
7	76313996	76314674	region346570	76252672	76352673	HSPB1	0.967226	0.000653526	0.0093599
12	49366385	49367923	region80655	49296887	49396888	DNAJC22	0.908064	0.0125567	0.0283411
2	96022517	96023491	region192282	95836918	96041831	ANKRD36C	0.978412	0.000191619	0.00747235
16	25225085	25225930	region136379	25207844	25307845	ZKSCAN2	0.988353	3.07764e-05	0.00601735
19	9834551	9835665	region171604	9743179	9843180	ZNF846	0.908514	0.0123868	0.0281358
7	32088263	32089158	region341353	31751178	32478131	PDE1C	0.961046	0.00108176	0.0108239
1	156025792	156026447	region20888	156003797	156103798	UBQLN4	0.97969	0.000160024	0.00732276
2	8681721	8682592	region180422	8628844	8728845	ID2	0.897575	0.0169323	0.0334917
16	71357441	71359257	region141199	71308712	71408713	CALB2	0.956233	0.00151731	0.0118659
2	98241372	98242821	region192591	98037115	98313299	VWA3B	0.903349	0.0144257	0.0305626
16	89322347	89323373	region144715	89267629	89540561	ANKRD11	0.936589	0.00440812	0.0171039
14	103808197	103809047	region119113	103733194	103897575	PPP1R13B	0.96021	0.00115074	0.0110105
20	33649155	33649859	region217995	33612326	33712327	C20orf144	0.955565	0.00158548	0.0120276
16	51155844	51156282	region138293	51102333	51202334	SALL1	0.965103	0.000785078	0.0098987
19	17327224	17329356	region172840	17260235	17360236	ABHD8	0.977777	0.000208713	0.007523
16	750339	751680	region132427	750733	850734	GNG13	0.953806	0.00177406	0.0124072
1	37666923	37667817	region7933	37642480	37742481	CDCA8	0.987965	3.39283e-05	0.00618717
14	24215504	24216318	region107305	24214431	24314432	TGM1	0.979622	0.000161599	0.00732659
6	131807375	131808778	region329836	131758015	131895155	ENPP1	0.975793	0.000268557	0.00772044
5	41869145	41871028	region292870	41730064	41920425	OXCT1	0.986033	5.27951e-05	0.00677744
6	30719741	30720498	region317077	30693789	30793790	HCG20	0.97747	0.000217349	0.00754213
20	35698170	35699967	region218317	35614955	35714956	RBM12	0.903329	0.0144343	0.030569
11	19873477	19874669	region57781	19300723	20121601	NAV2	0.94761	0.00255096	0.0139053
1	205774198	205775694	region27924	205763747	205863748	SLC41A1	0.975736	0.000270413	0.00772044
12	7091666	7093032	region75812	7058051	7158052	C1RL-AS1	0.948498	0.00242846	0.0136941
3	190545017	190545665	region262438	190464050	190659750	IL1RAP	0.982992	9.46863e-05	0.00704518
3	182792712	182794552	region261124	182743502	182921629	ATP11B	0.947875	0.002514	0.0138314
1	9233927	9235480	region1999	9184773	9284774	H6PD	0.951875	0.00199699	0.0128949
3	12796246	12797305	region237848	12746471	12846472	CAND2	0.974469	0.000314088	0.00795836
16	4692931	4694542	region133305	4684377	4784378	ANKS3	0.925403	0.00699005	0.0209521
11	67455555	67456929	region63457	67456262	67556263	PITPNM1	0.969558	0.000526494	0.00885531
20	31513984	31515233	region217523	31464409	31577923	HM13	0.94508	0.00292128	0.0145885
11	66465902	66467592	region63268	66371003	66471004	NPAS4	0.949473	0.00229824	0.0134386
7	127808891	127809766	region353171	127602193	128092609	SND1	0.95267	0.00190311	0.0126788
9	126440767	126441467	region392667	126276828	126507041	MVB12B	0.965117	0.000784158	0.00989501
6	114342088	114343977	region327590	114055595	114393023	HS3ST5	0.964829	0.000803217	0.0099608
1	24438017	24439008	region5267	24365801	24472976	NIPAL3	0.972668	0.000383809	0.0083059
19	1279652	1280239	region169888	1220259	1320260	CIRBP-AS1	0.940893	0.00360632	0.0158068
8	51395674	51396589	region365437	51319576	51859445	PXDNL	0.982818	9.75836e-05	0.00704518
2	62672388	62673225	region188706	62623850	63046487	EHBP1	0.963269	0.000911601	0.0103585
7	138008437	138009546	region354928	137874978	138052086	CREB3L2	0.976771	0.000237814	0.00765123
12	53233617	53234954	region81357	53182979	53282980	RARG	0.972375	0.000396021	0.00834019
1	203324741	203325983	region27363	203255490	203355491	BTG2	0.98951	2.25431e-05	0.00587013
3	62602094	62602922	region245527	62398345	62925416	CADPS	0.978253	0.000195806	0.00748374
11	57343745	57344317	region61709	57288351	57388352	P2RX3	0.981955	0.000112817	0.00704773
18	9737040	9738259	region160145	9658274	9862551	RAB31	0.926763	0.00663597	0.0204678
1	155219313	155220046	region20788	155144995	155244996	THBS3-AS1	0.976977	0.000231656	0.00763205
2	235532728	235533220	region211800	235444042	236131793	AGAP1	0.981099	0.000129381	0.00725972
22	30310068	30312048	region231572	30276946	30376947	TBC1D10A	0.977538	0.000215415	0.00753608
12	117580332	117581340	region90641	117453011	118018990	KSR2	0.962382	0.000977277	0.0105584
8	38485468	38486279	region364082	38400214	38518834	FGFR1	0.969768	0.000515915	0.00879984
22	17743692	17744668	region229141	17724769	17824770	BID	0.973684	0.00034336	0.00809501
3	10025839	10026936	region237316	9973746	10073747	CIDECP1	0.940777	0.0036266	0.0158492
19	43594658	43596927	region176318	43569628	43669629	ZNF428	0.987152	4.12e-05	0.0064687
1	153697170	153698758	region20515	153608702	153708703	SNAPIN	0.945011	0.00293187	0.0146139
16	75087057	75088061	region141776	75066779	75166780	LDHD	0.952808	0.0018871	0.0126561
12	55973408	55974608	region81802	55916780	56016781	CDK2	0.961718	0.00102835	0.0107011
17	1031630	1032521	region145112	947128	1047129	TIMM22	0.928722	0.00614608	0.0197677
20	63909445	63910189	region223993	63906415	64006416	UCKL1	0.983882	8.07461e-05	0.00704518
19	57814004	57815325	region178662	57769720	57869721	ZNF587B	0.962487	0.000969317	0.0105498
6	13614560	13616107	region314306	13524226	13624227	SIRT5	0.945369	0.00287735	0.0145105
22	38088730	38090079	region233084	38006310	38106311	PICK1	0.950974	0.00210684	0.0130474
2	15939475	15941391	region181649	15892248	15992249	MYCNOS	0.928629	0.00616864	0.0198
1	156607886	156609426	region21011	156522603	156622604	IQGAP3	0.969577	0.000525565	0.00885531
17	7436363	7437528	region146357	7434365	7534366	POLR2A	0.971863	0.000417927	0.00841399
2	27441717	27443575	region183571	27377789	27477790	NRBP1	0.954949	0.0016499	0.0121717
11	396212	397646	region54517	367454	467455	SIGIRR	0.995959	1.30737e-06	0.00563897
17	81665820	81667397	region158236	81587170	81687171	TSPAN10	0.872044	0.0310277	0.0490525
1	26169482	26170442	region5647	26109078	26209079	FAM110D	0.901022	0.0154069	0.0316871
3	184377731	184378356	region261364	184330053	184430054	CHRD	0.979157	0.000172745	0.00738307
8	22210205	22212561	region361611	22115139	22215140	BMP1	0.948363	0.00244682	0.0137193
7	27841431	27843274	region340575	27689330	27844564	TAX1BP1	0.971668	0.000426483	0.00844561
13	112942666	112944554	region106245	112918823	113018824	MCF2L-AS1	0.991055	1.40271e-05	0.00573469
1	149927443	149928546	region20051	149836681	149936682	H2BC21	0.973748	0.000340904	0.00808033
18	12910981	12912777	region160706	12785477	12979643	PTPN2	0.97821	0.000196954	0.0074948
5	141483873	141485924	region305322	141337697	141512975	PCDHGB4	0.980079	0.000151145	0.00729947
5	78508982	78510853	region296894	78485214	78820021	LHFPL2	0.982479	0.000103387	0.00704518
12	6927372	6928076	region75780	6896467	6996468	PTPN6	0.947512	0.00256462	0.0139278
9	124339400	124340193	region392214	124207605	124353307	NEK6	0.96338	0.000903585	0.0103523
16	27945280	27946236	region136799	27787527	28113714	GSG1L	0.992298	8.98111e-06	0.00563897
11	68051033	68052782	region63574	67989024	68089025	TCIRG1	0.98018	0.00014889	0.00729947
22	30444574	30446372	region231599	30368810	30471771	RNF215	0.981065	0.000130071	0.00727211
17	18697648	18698615	region148089	18627260	18727261	UBE2SP2	0.952053	0.00197573	0.0128508
1	162497165	162498574	region21905	162447250	162547251	UHMK1	0.977213	0.000224722	0.00757783
8	76683040	76684016	region368874	76631238	76867281	ZFHX4	0.918358	0.00901205	0.023727
7	100148187	100149660	region349481	100069840	100169841	TAF6	0.947741	0.00253254	0.0138649
7	100469234	100470002	region349552	100378321	100478322	MEPCE	0.952525	0.00191997	0.0127213
19	9796163	9796527	region171599	9777891	9877892	UBL5	0.920226	0.00844466	0.0229681
19	11196615	11198133	region171893	11187449	11287450	ANGPTL8	0.973691	0.000343085	0.00809501
16	89994199	89995405	region144875	89922580	90022581	AFG3L1P	0.943765	0.00312666	0.0149778
22	37425652	37426837	region232910	37367959	37477479	ELFN2	0.992018	9.98859e-06	0.00563897
22	37425652	37426837	region232910	37339582	37477445	ELFN2	0.992018	9.98859e-06	0.00563897
14	72894594	72895298	region113857	72609033	72944101	DPF3	0.973013	0.000369742	0.00820775
7	5591582	5595116	region337484	5542815	5642816	FSCN1	0.974416	0.000316023	0.0079639
16	49822887	49823553	region138002	49487523	49907919	ZNF423	0.935355	0.00465705	0.017494
6	151493319	151495040	region332695	151402257	151502258	ARMT1	0.918774	0.00888363	0.0235591
8	100309152	100310786	region371835	100257059	100386218	RNF19A	0.975366	0.000282743	0.00780547
3	13346537	13348161	region238020	13316234	13470322	NUP210	0.964166	0.000848163	0.010119
9	137276768	137278126	region395357	137205326	137305327	NELFB	0.98164	0.000118735	0.00708823
8	38995994	38997611	region364195	38946753	39105445	ADAM9	0.930006	0.00583742	0.0192832
7	149027986	149029288	region356418	148978661	149078662	PDIA4	0.971626	0.000428375	0.00845486
13	69912108	69913509	region100430	69700593	70158493	KLHL1	0.982131	0.000109591	0.00704518
14	105020319	105022108	region119419	104971082	105071083	CDCA4	0.974668	0.000306957	0.00790674
9	98205509	98206256	region388321	98120974	98242637	CORO2A	0.9448	0.00296423	0.0146712
12	116558973	116560237	region90423	116498104	116598105	MAP1LC3B2	0.972134	0.000406224	0.0083563
2	231780595	231781827	region211075	231732432	231836272	PDE6D	0.953821	0.00177232	0.0124065
20	61436014	61437978	region223271	61202260	61940617	CDH4	0.9725	0.000390744	0.00832655
3	187714306	187715158	region261977	187695724	187795725	BCL6	0.948314	0.00245343	0.0137329
6	42890274	42891458	region319482	42840820	42940821	C6orf226	0.977103	0.000227941	0.00760279
7	73761707	73762767	region346183	73720269	73820270	CLDN3	0.951667	0.00202197	0.0129325
4	4418623	4419966	region264652	4298139	4419058	NSG1	0.97195	0.000414169	0.00838681
5	142915318	142916181	region305653	142720376	143229011	ARHGAP26	0.969953	0.000506752	0.00875557
11	65551841	65553018	region63086	65526045	65626046	EHBP1L1	0.961352	0.00105725	0.0107762
2	216081338	216082435	region208661	216031865	216131866	TMEM169	0.972925	0.000373286	0.00824788
16	84537066	84538877	region143355	84476354	84604033	MEAK7	0.953884	0.00176533	0.0124053
5	141951131	141951948	region305429	141908327	142008328	RNF14	0.984698	6.92215e-05	0.00703985
11	96012047	96012692	region67869	95976597	96393195	MAML2	0.912599	0.0109061	0.0261874
10	132175880	132177704	region54113	132136947	132236948	DPYSL4	0.992035	9.92487e-06	0.00563897
19	18571170	18572232	region173113	18507761	18607762	KXD1	0.973548	0.000348593	0.00811999
5	134648269	134649661	region304204	134599270	134699271	SAR1B	0.944179	0.0030611	0.0148641
20	58691780	58694083	region222728	58639130	58739131	NPEPL1	0.894661	0.0182899	0.0349989
3	184344455	184346171	region261357	184330053	184430054	CHRD	0.978715	0.000183794	0.00742315
19	788562	790078	region169733	747074	847075	PTBP1	0.984049	7.82963e-05	0.00704518
16	56190601	56192102	region139031	56141389	56357444	GNAO1	0.964197	0.000846039	0.010112
7	157683296	157686270	region357892	157539055	158637823	PTPRN2	0.987728	3.59541e-05	0.00628257
7	39073321	39073971	region342391	38927908	39493095	POU6F2	0.981276	0.000125839	0.00720257
4	71004171	71005389	region272583	70942537	71042538	DCK	0.97487	0.000299824	0.00788155
3	195894995	195896992	region263319	195858075	195958076	TNK2-AS1	0.905808	0.0134313	0.0293906
20	32761626	32763560	region217818	32693466	32793467	COMMD7	0.923124	0.00760949	0.0218041
16	397093	398400	region132333	337112	437113	PGAP6	0.939446	0.00386449	0.0162534
15	42457368	42458259	region122485	42441232	42545356	SNAP23	0.989064	2.55229e-05	0.00587013
3	37993746	37994635	region241494	37989204	38124025	DLEC1	0.953572	0.00180014	0.0124594
3	51537955	51539876	region243657	51395866	51550015	DCAF1	0.972657	0.000384258	0.0083059
4	2914460	2915268	region264315	2884881	2984882	NOP14-AS1	0.959083	0.00124804	0.0112607
4	3489385	3489988	region264459	3413305	3513306	DOK7	0.956916	0.00144966	0.0117012
11	66370912	66372634	region63251	66286839	66386840	RIN1	0.917858	0.00916773	0.0239365
12	120230408	120231195	region91028	120151273	120251274	PXN-AS1	0.982124	0.00010971	0.00704518
1	3114658	3115748	region555	3019090	3119091	PRDM16-DT	0.98329	8.98531e-05	0.00704518
13	24086622	24087457	region94214	23929804	24307074	SPATA13	0.955612	0.00158054	0.0120215
15	88638206	88639660	region129968	88555109	88655110	LINC01586	0.994136	3.9808e-06	0.00563897
22	26276470	26277407	region230673	26119461	26383597	SEZ6L	0.993359	5.77178e-06	0.00563897
14	99479855	99480240	region118084	99431168	99535044	CCNK	0.979586	0.00016246	0.00732659
1	32221796	32222997	region6937	32171076	32271077	EIF3I	0.983589	8.518e-05	0.00704518
17	50199620	50201891	region152662	50151631	50251632	COL1A1	0.938385	0.00406123	0.0165501
19	11383442	11383725	region171934	11305385	11405386	PLPPR2	0.985271	6.18178e-05	0.00693118
9	33721678	33722622	region382639	33645766	33745767	TRBV26OR9-2	0.965074	0.000786987	0.00990698
11	62652735	62653866	region62482	62596725	62696726	GANAB	0.984949	6.59076e-05	0.00699659
10	104316225	104317957	region49270	104218872	104318873	GSTO2	0.960535	0.00112353	0.0109331
1	26889540	26890957	region5787	26840282	26940283	GPN2	0.961594	0.0010381	0.0107239
19	12977648	12978520	region172141	12888577	12988578	CALR	0.988632	2.86401e-05	0.00596283
19	48629466	48631960	region177294	48565075	48665076	FAM83E	0.930657	0.00568487	0.0190467
5	32531475	32532736	region291737	32481632	32604079	SUB1	0.936593	0.00440732	0.0171039
8	144500142	144501635	region378318	144479131	144579132	C8orf82	0.944282	0.00304484	0.014836
2	12716334	12719422	region181263	12666909	12766910	TRIB2	0.988211	3.19048e-05	0.00603705
9	129006200	129007463	region393228	128978330	129078331	SH3GLB2	0.92955	0.00594595	0.0194425
1	39711260	39712739	region8333	39641484	39741485	HPCAL4	0.981586	0.000119768	0.0070974
4	8144267	8146411	region265568	7965309	8208832	ABLIM2	0.961567	0.00104022	0.0107269
6	114341065	114342014	region327589	114055595	114393023	HS3ST5	0.963178	0.000918232	0.0103761
19	1855011	1856168	region170059	1855213	1955214	SCAMP4	0.979826	0.000156878	0.00730581
19	41218490	41219698	region175965	41169222	41269223	AXL	0.973936	0.000333777	0.00804114
12	49842024	49843386	region80738	49793105	49893106	BCDIN3D	0.97993	0.000154507	0.00730215
1	37556646	37557330	region7914	37504292	37604293	SNIP1	0.970092	0.000499881	0.00872739
10	102393885	102395289	region48903	102344109	102444110	NFKB2	0.921364	0.00811025	0.0225092
7	29150475	29151586	region340825	28995234	29245451	CPVL	0.974951	0.000296983	0.00787806
16	684000	684853	region132406	586365	686366	METTL26	0.910624	0.0116078	0.0271367
1	230978113	230979471	region31860	230906242	231028875	TTC13	0.982401	0.000104758	0.00704518
13	110874258	110874968	region105772	110865068	110965069	ANKRD10	0.966807	0.000678242	0.00948448
3	147422949	147423481	region256374	147356808	147456809	ZIC4	0.934229	0.00489177	0.0178622
11	73956901	73959008	region64805	73901025	74001026	DNAJB13	0.968865	0.000562402	0.00902165
19	49808437	49809784	region177551	49809288	49909289	PTOV1-AS2	0.984126	7.71747e-05	0.00704518
7	44986068	44987128	region343305	44936960	45036961	SNHG15	0.938667	0.00400825	0.0164593
19	49869083	49870167	region177569	49828458	49928459	AKT1S1	0.987006	4.26144e-05	0.00652653
19	737617	738202	region169718	701111	801112	MISP	0.894026	0.0185945	0.0353333
15	43510131	43511855	region122588	43403060	43560728	TP53BP1	0.980155	0.000149443	0.00729947
8	117847521	117848170	region374117	117794489	118161826	EXT1	0.961317	0.00105999	0.0107762
11	62671205	62672643	region62484	62622266	62722267	LBHD1	0.965738	0.000744063	0.00973175
19	45717134	45718398	region176689	45642568	45742569	SNRPD2	0.971912	0.000415819	0.00840813
12	120092704	120094419	region91003	120067501	120167502	RAB35	0.974722	0.000305054	0.00789263
12	6492943	6494361	region75704	6394954	6494955	CD27	0.975244	0.00028688	0.00783076
20	63376798	63378440	region223859	63328400	63428401	CHRNA4	0.962391	0.000976559	0.0105576
11	808952	810317	region54615	748280	848281	SLC25A22	0.953192	0.00184304	0.0125624
19	13921064	13921813	region172340	13856451	13956452	BRME1	0.974686	0.000306304	0.00790471
19	40425303	40426671	region175832	40364792	40464793	PRX	0.956086	0.00153215	0.0119118
22	46484082	46485847	region235033	46360833	46587620	CELSR1	0.928712	0.00614855	0.0197703
19	10887676	10889241	region171819	10821552	10923075	CARM1	0.990311	1.78e-05	0.00581935
6	7624829	7625848	region313387	7540197	7640198	SNRNP48	0.953354	0.00182466	0.01251
9	35079080	35080346	region382841	35022667	35122668	VCP	0.952502	0.00192276	0.0127275
1	7148635	7150245	region1486	6735453	7769706	CAMTA1	0.979916	0.000154828	0.00730215
19	17681533	17682124	region172915	17669241	17769242	MAP1S	0.905445	0.0135754	0.029558
17	731663	733658	region145030	508502	771717	VPS53	0.99324	6.08476e-06	0.00563897
7	20745607	20746312	region339451	20736885	20836886	SP8	0.95372	0.00178355	0.0124281
3	20028826	20030085	region239075	19990445	20154404	KAT2B	0.962903	0.000938358	0.0104451
12	48977953	48979068	region80573	48907486	49007487	ARF3	0.956541	0.00148659	0.0117898
19	41533339	41534315	region176008	41499517	41599518	CEACAM21	0.968583	0.000577445	0.00906906
2	234533641	234534938	region211571	234447080	234547081	ARL4C	0.987047	4.22103e-05	0.00649608
19	10352374	10354541	region171714	10289660	10389661	ICAM3	0.914818	0.01015	0.025225
6	87589646	87590514	region324045	87513458	87640028	RARS2	0.9643	0.000838957	0.0100942
1	166883777	166885006	region22489	166826263	166926264	TADA1	0.955141	0.00162967	0.0121236
7	39430567	39431845	region342462	38927908	39493095	POU6F2	0.9807	0.000137626	0.00727211
11	73597680	73598876	region64763	73400486	73648189	FAM168A	0.947183	0.00261126	0.0140102
2	96009853	96010939	region192279	95963729	96063730	FAHD2CP	0.913037	0.0107542	0.0259988
3	9826844	9827822	region237285	9743010	9843011	TADA3	0.951576	0.002033	0.0129456
12	53496315	53496605	region81402	53450920	53550921	TARBP2	0.987113	4.15713e-05	0.0064698
15	71392594	71393922	region127194	71046951	71783383	THSD4	0.961361	0.0010565	0.0107762
16	30910042	30911453	region137224	30873268	30973269	FBXL19-AS1	0.883179	0.0242625	0.0416004
14	75452638	75453962	region114278	75377715	75477716	JDP2	0.941256	0.00354328	0.015692
11	66408209	66409340	region63256	66322213	66422214	SLC29A2	0.975099	0.000291848	0.00785974
1	229624878	229626836	region31562	229576121	229676122	TAF5L	0.952442	0.00192972	0.0127529
12	57771660	57773078	region82101	57676270	57776271	AGAP2-AS1	0.98426	7.52623e-05	0.00704518
9	84697070	84698016	region385998	84618374	85095751	NTRK2	0.980349	0.000145171	0.00727211
20	3753063	3753469	region214019	3731447	3831448	SPEF1	0.98322	9.09701e-05	0.00704518
22	38068931	38069924	region233073	38006310	38106311	PICK1	0.948136	0.00247785	0.0137787
17	38749604	38750162	region150498	38680340	38780341	CISD3	0.955647	0.001577	0.0120119
17	76106019	76106412	region156709	76021960	76121961	ZACN	0.972214	0.000402835	0.00834639
17	42997511	42998983	region151279	42975230	43075231	RND2	0.969856	0.000511522	0.00877401
6	33364421	33365617	region317565	33341822	33441823	KIFC1	0.936563	0.00441326	0.0171143
16	69772428	69773724	region141003	69704925	69804926	NOB1	0.935816	0.00456315	0.0173519
1	2446293	2447215	region415	2375979	2505532	PLCH2	0.980666	0.000138355	0.00727211
5	141923263	141924371	region305425	141829245	141929246	PCDH1	0.973046	0.000368422	0.00818886
7	125257202	125258788	region352904	124879872	125482966	POT1-AS1	0.871561	0.0313436	0.0493932
1	206464418	206465069	region28011	206153345	206464436	SRGAP2	0.975449	0.000279921	0.00780032
19	47124852	47125583	region177001	47063273	47210636	SAE1	0.973723	0.000341863	0.00808911
11	65872028	65872633	region63149	65807125	65907126	MUS81	0.928922	0.00609726	0.0196934
3	111998535	112000230	region251046	111929009	112029010	ABHD10	0.982452	0.000103869	0.00704518
2	23503091	23504168	region182828	23335178	23708611	KLHL29	0.980821	0.000135104	0.00727211
2	15939475	15941391	region181649	15890549	15990550	MYCN	0.944208	0.00305641	0.0148555
3	147404740	147405419	region256366	147343421	147510293	ZIC1	0.951373	0.00205768	0.0129708
16	2458961	2460680	region132845	2421296	2521297	NTN3	0.995428	1.8921e-06	0.00563897
3	62364848	62366371	region245475	62324323	62424324	FEZF2	0.934855	0.0047603	0.0176679
4	17576684	17577989	region266925	17527197	17627198	LAP3	0.993821	4.6524e-06	0.00563897
1	14732792	14734147	region3029	13842791	15118043	KAZN	0.980127	0.000150073	0.00729947
5	129094094	129095853	region303442	129044748	129144749	ISOC1	0.987206	4.0695e-05	0.0064687
1	8701004	8701804	region1857	8352396	8898921	RERE	0.96027	0.00114567	0.0109979
9	137578431	137579607	region395441	137555684	137655685	ARRDC1	0.948302	0.00245516	0.0137345
8	21787762	21788077	region361518	21690397	21862357	GFRA2	0.953004	0.00186453	0.012604
3	119240048	119241294	region252059	119176485	119290666	B4GALT4-AS1	0.934584	0.00481689	0.0177578
7	100483024	100484313	region349555	100386496	100486497	PPP1R35	0.947466	0.0025712	0.0139433
17	44350698	44351479	region151558	44265314	44365315	RUNDC3A-AS1	0.976182	0.000256017	0.00768093
16	56547003	56548026	region139096	56465639	56632667	BBS2	0.983607	8.48929e-05	0.00704518
1	48618986	48620157	region9838	48532853	50073954	AGBL4	0.99165	1.14281e-05	0.00563897
17	76556904	76558792	region156823	76507726	76670985	SNHG16	0.980405	0.000143948	0.00727211
5	126600285	126601532	region303093	126531199	126645362	ALDH7A1	0.984751	6.85133e-05	0.00703575
2	95076542	95077752	region192204	95072005	95172006	MRPS5	0.952693	0.00190051	0.0126753
12	116963837	116965050	region90500	116860949	117031148	FBXW8	0.980056	0.000151643	0.00729947
20	50460309	50461127	region221247	50460320	50585241	PTPN1	0.964348	0.00083566	0.0100942
2	240557650	240558580	region213012	240515803	240615804	RNPEPL1	0.897659	0.0168941	0.033449
19	35767301	35768475	region175181	35695599	35795600	PSENEN	0.936059	0.0045139	0.0172732
19	38389063	38389478	region175464	38338420	38438421	SPRED3	0.984403	7.32555e-05	0.00704518
20	31845995	31846950	region217600	31820633	31945000	TTLL9	0.987527	3.77351e-05	0.0062909
1	244051093	244051401	region33779	243998546	244098547	ZBTB18	0.939988	0.00376648	0.0161006
12	49366385	49367923	region80655	49287187	49387188	C1QL4	0.96406	0.00085549	0.0101521
12	4273432	4274275	region75331	4226251	4326252	CCND2-AS1	0.976738	0.000238826	0.00765157
6	111861204	111862143	region327214	111660331	111923452	FYN	0.979322	0.000168732	0.00738266
11	62678571	62679632	region62485	62622266	62722267	LBHD1	0.964615	0.000817563	0.0100122
3	38138427	38139096	region241527	38088477	38188478	MYD88	0.950384	0.00218082	0.0131974
3	45938765	45939826	region242755	45823315	45966042	LZTFL1	0.97853	0.000188531	0.00746667
1	155135027	155136785	region20773	155123786	155223787	TRIM46	0.970217	0.0004938	0.00871412
2	241686312	241687652	region213268	241584404	241687158	THAP4	0.960316	0.00114179	0.0109847
12	124379866	124380930	region91817	124324414	124617612	NCOR2	0.965007	0.000791391	0.00992033
4	3248329	3249622	region264387	3194368	3294369	MSANTD1	0.985962	5.35966e-05	0.00680146
19	35039071	35040456	region175026	34980469	35080470	SCN1B	0.961496	0.00104581	0.0107368
19	50311827	50312673	region177643	50279652	50383388	NR1H2	0.969291	0.000540134	0.00893497
15	73691068	73691878	region127508	73633965	73733966	CD276	0.950566	0.0021578	0.0131418
19	11196615	11198133	region171893	11147790	11247791	KANK2	0.985453	5.95762e-05	0.00688468
17	38705935	38706633	region150486	38624956	38724957	EPOP	0.964907	0.000797986	0.00995046
5	69368957	69370271	region295769	69320012	69420013	AK6	0.918324	0.00902249	0.0237381
17	44279500	44280776	region151545	44258412	44358413	RUNDC3A	0.971453	0.000436073	0.0084973
19	48963561	48964217	region177374	48943309	49043310	GYS1	0.911458	0.0113083	0.026731
11	120302631	120303394	region71582	120275295	120375296	TLCD5	0.980032	0.000152186	0.00729947
1	16115441	16116502	region3366	16106068	16206069	EPHA2	0.938147	0.00410614	0.0166149
5	95858199	95859342	region299125	95751318	95872726	GLRX	0.915273	0.00999914	0.0250276
12	49388908	49390285	region80659	49316583	49527425	SPATS2	0.921249	0.00814368	0.0225426
2	241658776	241659679	region213259	241637084	241737085	ING5	0.932604	0.00524317	0.0184231
17	74379240	74381036	region156341	74311867	74411868	BTBD17	0.956738	0.00146713	0.0117404
11	66126604	66127953	region63201	66020271	66244744	PACS1	0.995518	1.78269e-06	0.00563897
19	14536369	14537652	region172459	14446148	14546149	GIPC1	0.93662	0.00440201	0.0171013
21	37008737	37009252	region226948	36956149	37056150	RIPPLY3	0.970647	0.000473174	0.00865314
19	17336529	17337920	region172843	17259517	17359518	DDA1	0.962204	0.000990749	0.0105942
10	61452140	61453870	region42617	61403380	61503381	TMEM26	0.975207	0.000288132	0.00783438
19	11848184	11849547	region172008	11764272	11864273	ZNF440	0.936913	0.00434423	0.0170014
12	53005825	53007208	region81317	52956281	53056282	EIF4B	0.963216	0.000915443	0.0103705
1	229547035	229548065	region31551	229508706	229608707	ABCB10	0.941127	0.00356562	0.0157339
18	76405701	76406966	region168777	76357681	76545242	ZNF516	0.9605	0.00112649	0.010945
1	244969609	244971474	region33940	244919681	245127164	EFCAB2	0.970537	0.00047839	0.00866315
6	41786053	41787819	region319298	41736541	41836542	FRS3	0.984023	7.86732e-05	0.00704518
20	44531213	44532264	region219926	44481784	44624247	PKIG	0.973522	0.000349625	0.00812497
1	62783436	62784703	region12025	62734131	62865516	ATG4C	0.98537	6.05891e-05	0.00691859
12	4271652	4273195	region75330	4226251	4326252	CCND2-AS1	0.976537	0.000244947	0.00765335
1	153957856	153959034	region20551	153908614	154008615	CRTC2	0.938277	0.00408151	0.0165872
15	73683571	73685420	region127506	73633965	73733966	CD276	0.950255	0.00219722	0.0132384
10	113678959	113680591	region50647	113629161	113730907	CASP7	0.959706	0.00119357	0.0111102
11	4186944	4188086	region55294	4088256	4188257	RRM1-AS1	0.952507	0.00192213	0.0127268
1	155219313	155220046	region20788	155212429	155312430	SCAMP3	0.944765	0.00296974	0.0146787
6	30717006	30717831	region317076	30694547	30794548	IER3	0.982942	9.5519e-05	0.00704518
9	70695500	70697442	region384061	70529059	71496904	TRPM3	0.975493	0.00027846	0.00780007
5	891856	893559	region287628	842800	942801	BRD9	0.96814	0.000601604	0.00915552
1	1614789	1616422	region213	1524862	1624863	SSU72	0.96486	0.000801159	0.00995816
19	43474890	43475786	region176297	43454934	43554935	PHLDB3	0.960759	0.00110514	0.0108809
8	143264376	143265239	region378031	143217432	143317433	GLI4	0.944254	0.00304918	0.0148426
6	89638308	89639205	region324342	89568143	89688749	LYRM2	0.974136	0.000326304	0.0080125
22	26330874	26331540	region230686	26119461	26383597	SEZ6L	0.992987	6.79136e-06	0.00563897
1	24463437	24464787	region5273	24365801	24472976	NIPAL3	0.969986	0.000505113	0.00874918
3	50302981	50303934	region243474	50300825	50400826	NPRL2	0.95461	0.00168615	0.0122395
11	64250675	64251803	region62780	64234703	64334704	BAD	0.943356	0.00319228	0.0150911
7	1555097	1556650	region336564	1520072	1620073	PSMG3-AS1	0.94608	0.00277102	0.0143039
16	68406380	68407294	region140793	68358326	68498508	SMPD3	0.971707	0.00042477	0.00843144
11	125428547	125429678	region72518	125114686	125433389	PKNOX2	0.959038	0.00125201	0.011274
10	117134133	117135169	region51224	116881476	117176586	SHTN1	0.974522	0.000312197	0.00794976
1	10648873	10650184	region2329	10636603	10846650	CASZ1	0.965542	0.000756586	0.00977488
5	115841183	115842657	region301591	115766658	115866659	CDO1	0.974003	0.000331251	0.00803596
15	65285993	65287360	region125838	65234459	65350618	PARP16	0.955104	0.00163357	0.012132
4	688179	689942	region263771	639270	739271	SLC49A3	0.955544	0.00158766	0.0120306
12	124906556	124907451	region91981	124776855	124932668	SCARB1	0.955826	0.00155858	0.0119736
11	66385977	66386872	region63254	66322213	66422214	SLC29A2	0.974158	0.000325491	0.0080125
6	31619890	31621366	region317272	31616282	31716283	GPANK1	0.967467	0.00063955	0.00931407
1	27496468	27497482	region5897	27404229	27540167	WASF2	0.935256	0.00467745	0.0175333
15	23538470	23539288	region119711	23515673	23630075	MKRN3	0.982397	0.000104828	0.00704518
19	19637133	19638550	region173367	19613675	19713676	ATP13A1	0.978837	0.000180696	0.00739266
3	9396134	9397835	region237233	8980590	9413053	SRGAP3	0.980069	0.000151363	0.00729947
16	66433234	66434321	region140416	66377294	66493529	BEAN1	0.9663	0.000708989	0.00962844
9	129145679	129147062	region393253	129060949	129160950	PTPA	0.90663	0.0131087	0.0290033
18	46321629	46323349	region164487	46276808	46463140	RNF165	0.990372	1.74668e-05	0.00581187
12	120228139	120229598	region91027	120210438	120315771	PXN	0.984816	6.76478e-05	0.0070294
18	4398316	4399145	region159283	3496031	4505307	DLGAP1	0.990942	1.45625e-05	0.00574554
12	128266235	128268933	region92447	128217169	128707911	TMEM132C	0.962141	0.000995563	0.0106069
11	65856985	65857452	region63145	65812025	65912026	CFL1	0.978339	0.000193535	0.00748113
3	52428167	52429264	region243829	52360659	52460660	PHF7	0.965782	0.000741298	0.00972933
9	27340536	27341822	region381983	27325208	27579814	MOB3B	0.953148	0.00184814	0.0125787
6	30743695	30745000	region317085	30667434	30767435	TUBB	0.93121	0.00555711	0.0188631
10	73095827	73097494	region44342	73007216	73146974	P4HA1	0.947756	0.00253055	0.0138603
19	11704342	11705296	region171995	11617029	11717030	HNRNPA1P10	0.981812	0.000115485	0.00706675
1	246753706	246754691	region34256	246725879	246825880	LINC01341	0.921927	0.00794796	0.02228
4	2842745	2844472	region264299	2793843	2930076	ADD1	0.983851	8.12142e-05	0.00704518
8	17675928	17677008	region360840	17643794	17851094	MTUS1	0.974352	0.000318352	0.00799248
20	61724107	61724785	region223362	61202260	61940617	CDH4	0.970128	0.000498158	0.00872739
20	63846061	63848717	region223981	63743667	63882038	ZBTB46	0.938046	0.00412532	0.0166495
3	36992625	36993931	region241323	36943349	37050846	MLH1	0.971814	0.000420074	0.00841399
2	73260138	73261061	region190296	73234477	73334478	FBXO41	0.979315	0.000168907	0.00738266
4	26489007	26491310	region268122	26440483	26540484	CCKAR	0.980272	0.000146849	0.0072844
20	62819072	62819760	region223693	62746472	62846473	MRGBP	0.918841	0.00886321	0.0235353
7	75485402	75486754	region346419	75442319	75542320	SPDYE5	0.921171	0.00816633	0.0225745
6	30717006	30717831	region317076	30692756	30792757	IER3-AS1	0.986889	4.37552e-05	0.00654296
9	133060205	133061720	region394249	132969485	133069486	EEF1A1P5	0.97222	0.000402567	0.00834639
6	170289835	170292256	region336062	170256564	170356565	DLL1	0.948119	0.0024802	0.0137828
2	98086440	98087713	region192565	98037115	98313299	VWA3B	0.89114	0.0200151	0.0369065
5	132010718	132013029	region303724	131949972	132062243	ACSL6	0.972862	0.000375841	0.00825722
22	44668093	44670345	region234610	44618546	44737681	PRR5	0.980314	0.000145938	0.00727211
12	6619947	6621142	region75725	6613141	6713142	ING4	0.958378	0.00131149	0.0113979
22	26648664	26648974	region230772	26622746	26780893	MIATNB	0.969204	0.000544638	0.00895517
7	128059546	128060440	region353265	127982106	128082107	LRRC4	0.907821	0.0126494	0.0284562
6	32152942	32153209	region317377	32140201	32240202	PBX2	0.952574	0.00191432	0.0127053
17	32310978	32311743	region149442	32300131	32400132	ZNF207	0.96816	0.000600496	0.00914956
3	2764991	2765535	region236336	2048812	3057959	CNTN4	0.976024	0.000261071	0.00770959
17	74758640	74759815	region156420	74698627	74798628	SLC9A3R1	0.970963	0.000458408	0.00860678
21	46152702	46154327	region228833	46105578	46205579	FTCD	0.965351	0.00076887	0.00982374
17	17972079	17973212	region147996	17843510	18022422	TOM1L2	0.973564	0.000347974	0.00811454
11	20042261	20043605	region57820	19300723	20121601	NAV2	0.941165	0.003559	0.0157242
11	67409780	67410771	region63444	67364967	67464968	CARNS1	0.918073	0.00910059	0.023852
11	131511202	131512784	region73599	131320477	132336822	NTM	0.944876	0.00295266	0.0146507
13	32537899	32539313	region95660	32432416	32588885	N4BP2L2	0.965331	0.00077017	0.00982374
5	14341641	14342645	region289867	14093341	14532128	TRIO	0.991528	1.19333e-05	0.00563897
9	127770535	127772156	region392986	127728709	127828710	SH2D3C	0.959237	0.00123439	0.0112293
16	89615195	89616115	region144802	89607737	89707738	CHMP1A	0.943214	0.00321523	0.0151318
6	33297359	33298492	region317550	33222074	33322075	RPS18	0.955565	0.00158548	0.0120276
1	1426514	1427961	region175	1371768	1471769	ANKRD65	0.926198	0.0067819	0.0206522
5	126917782	126918614	region303146	126867713	127080558	MARCHF3	0.965706	0.000746108	0.00974038
1	156656726	156657937	region21023	156627406	156727407	NES	0.942173	0.00338709	0.0154345
11	134289619	134290202	region74188	134203547	134303548	ACAD8	0.955776	0.00156374	0.0119852
1	153957856	153959034	region20551	153896717	153996718	DENND4B	0.958442	0.00130564	0.0113847
16	88477722	88478796	region144476	88403279	88537031	ZFPM1	0.947402	0.00258011	0.0139579
1	54780644	54781911	region10713	54751322	54851323	TTC22	0.98257	0.000101818	0.00704518
10	59387570	59388897	region42300	59246129	59413181	FAM13C	0.972292	0.000399515	0.00834568
9	131502558	131504438	region393888	131481263	131581264	UCK1	0.872309	0.0308557	0.048853
17	4888717	4889860	region145910	4884437	4984438	CHRNE	0.903721	0.0142724	0.0303906
3	139654218	139655661	region255288	139560179	139728017	NMNAT3	0.993557	5.27197e-06	0.00563897
16	81645100	81645859	region142814	81394807	81711762	CMIP	0.938904	0.00396424	0.0163986
6	30721267	30721812	region317079	30694547	30794548	IER3	0.982505	0.00010294	0.00704518
16	2009277	2010588	region132752	1934192	2034193	GFER	0.940273	0.00371555	0.0160034
14	67457553	67458759	region112873	67447083	67583739	TMEM229B	0.988721	2.79726e-05	0.00596283
12	122122369	122123780	region91417	122028755	122147344	MLXIP	0.970859	0.000463234	0.0086227
15	78415094	78416036	region128438	78387430	78501453	IREB2	0.973825	0.000337981	0.00806964
1	35031081	35032363	region7416	34982171	35115859	ZMYM1	0.934178	0.00490243	0.0178752
17	7887199	7888575	region146444	7834795	7934796	CHD3	0.930769	0.00565884	0.0190148
19	18588395	18591006	region173115	18507761	18607762	KXD1	0.971078	0.000453086	0.00856798
19	10289170	10290201	region171694	10201900	10301901	MRPL4	0.972154	0.000405394	0.00834652
2	86622512	86624130	region191901	86573865	86673866	RNF103	0.986692	4.57437e-05	0.00662455
19	12838077	12838683	region172120	12783950	12883951	MAST1	0.982766	9.84542e-05	0.00704518
15	85499349	85499978	region129471	85330570	85749358	AKAP13	0.965435	0.000763463	0.00980078
16	75376567	75378393	region141843	75293697	75483503	CFDP1	0.966923	0.000671332	0.00946742
10	75395151	75397429	region44671	75351518	75451519	ZNF503-AS2	0.956367	0.00150391	0.0118284
1	145823471	145824611	region19789	145809835	145909836	PIAS3	0.960882	0.00109503	0.0108538
21	44443852	44444972	region228354	44435462	44535463	LINC02575	0.944898	0.00294925	0.0146461
14	20683906	20684925	region106678	20629410	20729411	Y_RNA	0.942604	0.00331537	0.0152989
19	19214639	19215508	region173272	19161957	19261958	NCAN	0.975136	0.000290557	0.00784499
17	42183631	42184692	region151137	42105043	42205044	RAB5C	0.974142	0.000326084	0.0080125
17	43846133	43846850	region151452	43783169	43883170	MPP3	0.971352	0.000440595	0.00851032
7	100118867	100120579	region349477	100098911	100198912	LAMTOR4	0.974253	0.000321981	0.00799522
15	89367367	89368277	region130121	89311578	89424983	MIR9-3HG	0.987533	3.76821e-05	0.0062909
17	78127272	78129040	region157238	78082406	78182407	TMC6	0.966919	0.000671575	0.00946742
12	6960823	6961472	region75787	6892977	6992978	C12orf57	0.992991	6.77944e-06	0.00563897
10	20888412	20889313	region37807	20779972	21343011	NEBL	0.981806	0.000115587	0.00706675
4	1726019	1726836	region264050	1662343	1762344	SLBP	0.954418	0.00170684	0.0122801
14	37594210	37596445	region109103	37545628	38041442	TTC6	0.972346	0.000397216	0.00834346
14	24270747	24271957	region107312	24261449	24361450	LTB4R	0.989351	2.35805e-05	0.00587013
19	58227946	58229763	region178702	58228954	58328955	ZNF8	0.979742	0.000158804	0.00731294
1	23370783	23371472	region5051	23319835	23419836	ZNF436	0.980689	0.000137865	0.00727211
14	58395416	58396762	region111534	58391843	58491844	Y_RNA	0.942424	0.00334511	0.0153491
18	37543895	37544707	region163331	37243039	37615827	CELF4	0.986871	4.39397e-05	0.00655523
6	158167660	158168960	region333809	158118349	158218350	GTF2H5	0.991556	1.18143e-05	0.00563897
15	74173503	74174597	region127638	74152704	74336472	CCDC33	0.959394	0.00122064	0.0111932
17	57255700	57257090	region153600	57205850	57684689	MSI2	0.95193	0.00199035	0.0128801
7	98300640	98301457	region349198	98291649	98451090	BAIAP2L1	0.978466	0.000190213	0.00746667
9	136865799	136866807	region395272	136831911	136931912	TRAF2	0.946762	0.00267158	0.0141168
4	3047389	3048184	region264349	2991362	3243957	HTT	0.973127	0.00036518	0.00817243
15	59996601	59997755	region124797	59954233	60061730	FOXB1	0.956469	0.00149378	0.0118012
1	171817117	171818554	region23194	171767886	172418466	DNM3	0.982886	9.64374e-05	0.00704518
1	67749310	67750802	region12855	67701474	67883467	GNG12	0.955555	0.00158645	0.0120284
19	45370024	45371293	region176609	45356643	45456644	POLR1G	0.938694	0.0040032	0.0164485
19	45215624	45216326	region176572	45128236	45228237	TRAPPC6A	0.985192	6.28079e-05	0.00698894
1	32239331	32241810	region6942	32191591	32291592	MTMR9LP	0.935027	0.00472466	0.0176138
1	151326964	151328421	region20232	151277714	151377715	PI4KB	0.979419	0.000166423	0.00735008
7	22726171	22727764	region339745	22419443	22777613	STEAP1B	0.940986	0.00358998	0.0157781
22	43923069	43926182	region234411	43905441	44010531	SAMM50	0.98361	8.48462e-05	0.00704518
17	79045343	79046694	region157480	78972813	79072814	C1QTNF1	0.935384	0.00465115	0.0174869
19	49017309	49018561	region177387	48943561	49043562	RUVBL2	0.935044	0.00472114	0.0176076
19	5913904	5915693	region171033	5854871	5954872	VMAC	0.961185	0.00107056	0.0108006
10	101843300	101844217	region48819	101793919	101893920	KCNIP2	0.964862	0.000801013	0.00995816
11	62671205	62672643	region62484	62620272	62720273	UQCC3	0.955264	0.0016167	0.0121033
2	53575566	53576705	region187483	53532671	53910160	ASB3	0.974009	0.000331062	0.00803596
17	48790403	48791728	region152375	48762233	48867229	TTLL6	0.96956	0.000526399	0.00885531
17	7478625	7480162	region146366	7385434	7485435	TMEM102	0.932794	0.00520145	0.0183717
1	160291254	160292281	region21550	160288593	160393566	COPA	0.976122	0.000257931	0.00769084
14	55556662	55557755	region111062	55509071	55701526	KTN1	0.989994	1.95887e-05	0.00585541
3	186921492	186922368	region261843	186850197	186950198	RPS20P14	0.96625	0.000712021	0.00963581
4	55346010	55347238	region271035	55296212	55396213	SRD5A3	0.959302	0.0012287	0.0112054
1	113041797	113043370	region18619	112906414	113047055	SLC16A1-AS1	0.975567	0.000275986	0.00776918
5	160262091	160263047	region308456	160249082	160395396	CCNJL	0.977987	0.000202968	0.00750234
3	9890159	9891177	region237296	9852611	9952612	IL17RE	0.964277	0.000840522	0.0100942
5	150560300	150561502	region306953	150551079	150659207	SYNPO	0.963742	0.000877785	0.0102456
19	19525271	19526497	region173339	19478860	19578861	YJEFN3	0.917762	0.0091978	0.02398
12	117628407	117629402	region90653	117453011	118018990	KSR2	0.957234	0.00141892	0.0116376
20	62914927	62915364	region223719	62877737	62987952	DIDO1	0.893161	0.0190138	0.0357777
19	3665635	3666447	region170492	3576814	3676815	CACTIN	0.985465	5.94349e-05	0.00688249
19	7658090	7659046	region171313	7630832	7730833	TRAPPC5	0.942397	0.00334962	0.0153582
16	77820228	77821369	region142165	77738563	77980107	VAT1L	0.947286	0.00259652	0.0139852
9	89606133	89606472	region386790	89555011	89655012	GADD45G	0.964114	0.000851751	0.0101343
7	100602119	100602487	region349579	100592778	100692779	TFR2	0.959553	0.00120678	0.0111599
10	100372929	100374445	region48520	100323098	100454043	OLMALINC	0.927054	0.00656168	0.0203756
16	3400576	3401670	region133014	3393503	3493504	ZNF597	0.894575	0.0183308	0.0350449
20	57395422	57396050	region222392	57343061	57443062	RBM38-AS1	0.985544	5.84789e-05	0.00687551
19	49639972	49640954	region177515	49639593	49739594	ADM5	0.886597	0.0223796	0.039508
1	32753473	32755479	region7022	32691829	32791830	KIAA1522	0.889679	0.0207583	0.0377461
20	31974778	31975794	region217628	31960437	32060438	CCM2L	0.957165	0.00142555	0.0116455
21	33064169	33065050	region226266	32975934	33075935	OLIG2	0.971757	0.000422574	0.00842265
19	47698748	47699732	region177132	47695545	47795546	NOP53	0.969649	0.000521894	0.00884106
4	152935591	152938253	region282538	152886322	152986323	FHDC1	0.947458	0.00257227	0.0139468
1	6238492	6239709	region1269	6185971	6285972	ICMT	0.949154	0.00234029	0.0135238
22	41845764	41847066	region233872	41784664	41884665	SREBF2-AS1	0.965404	0.000765436	0.00980996
6	138554911	138556110	region330831	138422042	138742571	NHSL1	0.916885	0.00947537	0.0243545
19	863901	864200	region169758	843217	943218	MED16	0.919683	0.00860717	0.0231922
14	21436783	21438184	region106799	21426596	21526597	TOX4	0.970485	0.000480858	0.00867894
12	104957641	104958959	region88248	104801800	105008744	SLC41A2	0.959878	0.00117881	0.0110871
1	156504795	156505658	region20996	156450778	156550779	MEF2D	0.983598	8.50316e-05	0.00704518
16	28973954	28975386	region136937	28900806	29000807	NFATC2IP	0.931974	0.00538362	0.0186179
11	60899009	60899785	region62100	60856584	60956585	PRPF19	0.973348	0.000356391	0.00815788
12	54288365	54290105	region81587	54251201	54351846	COPZ1	0.983435	8.75584e-05	0.00704518
19	51719145	51720316	region177924	51673990	51773991	HAS1	0.99148	1.21358e-05	0.00563897
18	42891434	42892599	region164002	42743226	43165691	RIT2	0.985297	6.14928e-05	0.00693118
3	184174440	184175429	region261329	184136094	184236095	ABCF3	0.949225	0.00233094	0.0135127
11	100686478	100688154	region68404	100637287	100993941	ARHGAP42	0.96496	0.00079446	0.00994318
2	20635575	20636539	region182422	20560447	20701130	HS1BP3	0.930266	0.00577623	0.0191918
1	42739595	42740670	region8833	42717244	42817245	C1orf50	0.975608	0.000274613	0.00774454
17	39952445	39953937	region150718	39877600	39977601	ORMDL3	0.969781	0.000515297	0.00879877
10	15088260	15089139	region37053	15047179	15147180	RPP38	0.966446	0.000700001	0.00959021
9	137049647	137050128	region395311	137036816	137136817	MAN1B1-DT	0.960538	0.00112336	0.0109331
9	34125577	34127334	region382688	34077398	34177399	DCAF12	0.979766	0.000158258	0.00730581
8	38509838	38511488	region364091	38400214	38518834	FGFR1	0.965408	0.000765179	0.00980901
16	30922095	30923834	region137228	30873054	30973055	FBXL19	0.973591	0.000346952	0.00811454
6	73520710	73521951	region322583	73475586	73575587	EEF1A1	0.958093	0.00133772	0.0114552
7	100705211	100706507	region349605	100656120	100756121	POP7	0.903701	0.0142808	0.0304008
5	115841183	115842657	region301591	115791836	115891837	ATG12	0.980711	0.000137398	0.00727211
5	127029540	127031334	region303167	126867713	127080558	MARCHF3	0.964786	0.000806051	0.00996857
7	157840547	157842572	region357949	157539055	158637823	PTPRN2	0.986308	4.9777e-05	0.00671128
12	6555438	6556509	region75713	6506072	6606073	IFFO1	0.970037	0.000502591	0.00873577
11	65613954	65614841	region63106	65526045	65626046	EHBP1L1	0.956663	0.00147451	0.0117502
1	56566816	56567564	region10987	56494760	56695301	PLPP3	0.924004	0.00736645	0.0214571
1	3068781	3069349	region538	3019167	3438621	PRDM16	0.963801	0.000873658	0.0102292
1	151762882	151764134	region20298	151741415	151841416	TDRKH	0.934534	0.00482742	0.0177704
10	21184200	21184720	region37864	20779972	21343011	NEBL	0.981428	0.000122844	0.00715184
19	1819190	1820234	region170049	1813578	1913579	KLF16	0.970638	0.000473596	0.00865328
3	48472587	48473777	region243178	48390256	48490257	TMA7	0.974278	0.000321069	0.00799522
8	60792426	60793314	region366736	60628739	60868028	CHD7	0.95163	0.00202643	0.0129401
20	36612473	36613262	region218517	36507701	36623391	DLGAP4-AS1	0.975022	0.000294501	0.00787178
10	73771698	73773490	region44401	73722275	73822276	FUT11	0.923329	0.00755231	0.0217259
11	62707222	62707974	region62492	62704183	62804184	ZBTB3	0.96464	0.000815867	0.0100052
16	58000120	58001791	region139439	57926434	58026435	TEPP	0.983803	8.19287e-05	0.00704518
14	60679398	60680295	region111888	60674350	60774351	SIX4	0.953946	0.00175855	0.0123869
8	19007989	19009053	region361043	18527302	19134730	PSD3	0.979611	0.000161862	0.00732659
16	15907572	15908697	region135151	15838624	15938625	CEP20	0.974381	0.000317317	0.00797323
1	93878500	93879651	region16208	93859455	93959456	GCLM	0.971413	0.000437885	0.00850147
13	98450481	98451279	region103726	98385839	98485840	FARP1-AS1	0.877643	0.0275042	0.0452181
19	19460644	19461198	region173325	19335825	19508932	GATAD2A	0.981798	0.00011575	0.00706675
16	29862520	29864088	region137068	29813413	29913414	CDIPT	0.945977	0.00278636	0.0143375
17	38746483	38746782	region150495	38655272	38755273	MLLT6	0.899874	0.0159054	0.0322678
1	169794391	169795478	region22969	169744962	169844963	METTL18	0.93766	0.00419916	0.0167809
7	151083363	151083842	region356726	151007209	151107210	SLC4A2	0.939003	0.00394598	0.0163742
10	35308267	35309411	region39946	35197024	35572669	CCNY	0.957653	0.0013789	0.0115364
20	37204778	37205590	region218591	37128409	37241619	RPN2	0.969127	0.000548641	0.00897495
19	48266953	48267381	region177208	48205674	48305675	CARD8-AS1	0.934588	0.00481615	0.0177578
12	6936534	6938381	region75781	6920779	7020780	PHB2	0.968856	0.000562854	0.00902165
16	21277623	21278723	region135821	21238873	21353083	CRYM	0.99413	3.99118e-06	0.00563897
1	151816633	151818250	region20308	151791876	151891877	C2CD4D-AS1	0.95458	0.00168931	0.0122457
14	77059129	77060089	region114612	77048125	77148126	CIPC	0.943033	0.00324475	0.0151828
7	28926823	28928089	region340780	28908329	29008330	TRIL	0.976743	0.00023867	0.00765123
4	138089762	138091052	region280461	138007463	138178177	SLC7A11-AS1	0.947476	0.00256974	0.0139417
17	42531929	42532322	region151201	42527830	42627831	PSMC3IP	0.939049	0.00393733	0.0163608
1	20632978	20634454	region4422	20602192	20702193	PINK1-AS	0.98288	9.65507e-05	0.00704518
1	39098274	39099189	region8211	39031315	39487177	MACF1	0.910762	0.0115577	0.0270758
6	33391040	33392223	region317571	33341822	33441823	KIFC1	0.931005	0.00560416	0.0189479
19	3668834	3669396	region170493	3576814	3676815	CACTIN	0.985195	6.27631e-05	0.00698894
19	55112995	55113438	region178340	55022019	55122020	EPS8L1	0.968357	0.000589692	0.00910475
3	52714247	52715519	region243876	52654954	52754955	SPCS1	0.907319	0.0128418	0.0286903
1	236997452	236999142	region32861	236992183	237833988	RYR2	0.972309	0.000398797	0.00834359
19	49688904	49692348	region177526	49615874	49715875	IRF3	0.989007	2.59156e-05	0.00587013
14	46840564	46842022	region109924	46839628	47725605	MDGA2	0.968988	0.00055589	0.00899249
3	192916439	192918494	region262726	192796814	192967856	MB21D2	0.925004	0.00709635	0.0210922
8	143616843	143618447	region378128	143528648	143628649	NAPRT	0.971063	0.000453789	0.00857321
17	76131738	76133282	region156713	76071575	76171576	EXOC7	0.969471	0.000530922	0.00887943
11	44861988	44863841	region60887	44676464	44932423	TSPAN18	0.953253	0.00183617	0.0125425
14	69712213	69713078	region113335	69561595	69715144	SUSD6	0.975988	0.00026223	0.00770959
6	110178629	110180766	region326928	110130140	110254275	CDC40	0.959398	0.00122031	0.0111932
4	74098584	74099730	region272942	74064173	74303099	MTHFD2L	0.930776	0.00565713	0.0190111
22	42330919	42331583	region233990	42319289	42419290	LINC01315	0.977228	0.000224296	0.00757396
9	70880480	70882143	region384084	70529059	71496904	TRPM3	0.973964	0.000332737	0.00804114
15	40091785	40093708	region122100	40058891	40158892	BMF	0.948929	0.00237028	0.0135841
17	47895492	47896857	region152181	47891409	47991410	SP2-AS1	0.923972	0.00737524	0.0214683
7	90118329	90120153	region348182	90069538	90169539	DPY19L2P4	0.97217	0.000404713	0.00834652
7	90118329	90120153	region348182	90069357	90169358	DPY19L2P4	0.97217	0.000404713	0.00834652
3	52307630	52308157	region243803	52237088	52337089	GLYCTK	0.901138	0.015357	0.0316325
5	138610400	138611993	region304830	138560966	138935034	CTNNA1	0.951628	0.00202667	0.0129401
16	5604346	5605160	region133477	5189801	7713340	RBFOX1	0.931276	0.00554193	0.0188449
16	745560	746270	region132426	676953	776954	CCDC78	0.927801	0.00637355	0.0200977
17	50681124	50682139	region152777	50669564	50769565	LUC7L3	0.910641	0.0116016	0.0271298
14	67491279	67492683	region112882	67447083	67583739	TMEM229B	0.9883	3.12004e-05	0.00603705
11	75311373	75312626	region65015	75260121	75401705	ARRB1	0.975143	0.000290337	0.00784499
15	28168307	28169239	region120460	28111039	28372179	HERC2	0.934361	0.00486371	0.0178204
17	75619568	75620784	region156607	75617250	75717251	SAP30BP	0.942212	0.0033806	0.0154253
17	36591236	36593192	region150097	36493434	36593435	MYO19	0.947029	0.00263321	0.0140557
11	61429257	61430480	region62206	61380041	61480042	SDHAF2	0.987142	4.1302e-05	0.0064687
8	42152154	42153703	region364694	42102945	42202946	AP3M2	0.93843	0.00405267	0.0165373
10	101768017	101769059	region48801	101733445	101833446	NPM3	0.954488	0.00169933	0.0122591
8	22042181	22043048	region361564	21992397	22092398	FGF17	0.934668	0.00479941	0.0177305
12	13940753	13942441	region76691	13437941	14032002	GRIN2B	0.963214	0.000915567	0.0103707
21	45294008	45295014	region228602	45238034	45338035	LINC00205	0.983912	8.02992e-05	0.00704518
17	1279259	1280569	region145170	1003518	1279738	ABR	0.972568	0.000387932	0.0083114
1	52365231	52366681	region10223	52354422	52454423	ORC1	0.989197	2.46082e-05	0.00587013
7	134060338	134061540	region354378	133203072	134066589	EXOC4	0.971848	0.000418578	0.00841399
17	37220082	37221098	region150275	37084991	37456836	ACACA	0.971708	0.000424748	0.00843144
17	79009105	79010476	region157472	78929946	79029947	LGALS3BP	0.985141	6.34508e-05	0.00699659
11	119120750	119122047	region71275	119045464	119145465	H2AX	0.935754	0.00457552	0.017369
1	44783908	44785272	region9236	44750376	44850377	PLK3	0.958602	0.00129116	0.0113797
17	82781373	82782576	region158494	82685614	82785615	FN3K	0.976346	0.000250866	0.00765335
8	23224087	23225557	region361815	23175101	23275102	TNFRSF10A	0.955937	0.00154726	0.0119409
9	70043272	70045135	region383963	69993847	70226972	MAMDC2	0.971124	0.000450988	0.00856685
17	28404982	28406771	region148821	28314355	28414356	SARM1	0.951349	0.00206064	0.0129749
3	168476225	168477135	region259032	168199521	168830599	EGFEM1P	0.958392	0.00131019	0.0113959
1	202926627	202927769	region27284	202878635	202978636	KLHL12	0.936761	0.00437405	0.0170502
14	74459331	74460334	region114082	74376209	74476210	SYNDIG1L	0.931662	0.00545406	0.0187194
1	3073916	3074685	region543	3019167	3438621	PRDM16	0.963117	0.000922624	0.0103913
7	101825040	101826823	region349858	101765903	102283958	CUX1	0.980336	0.000145454	0.00727211
11	20160150	20160745	region57847	20070631	20170632	NAV2-AS1	0.891489	0.01984	0.0367171
14	90382674	90384371	region116359	90346501	90446502	CALM1	0.96219	0.000991877	0.0105955
16	58652516	58653363	region139546	58519950	58679885	CNOT1	0.985465	5.94329e-05	0.00688249
19	58386331	58387447	region178722	58312847	58412848	ZNF497	0.990342	1.76275e-05	0.00581187
1	5975004	5975692	region1203	5862810	6042473	NPHP4	0.879444	0.0264236	0.0440115
5	74684626	74685981	region296384	74591423	74691424	ENC1	0.946928	0.00264764	0.0140861
19	58361865	58363209	region178717	58331029	58431030	ZNF837	0.933154	0.00512264	0.0182337
3	53162796	53163293	region243957	53106008	53206009	PRKCD	0.942141	0.00339247	0.0154437
5	84113001	84114564	region297710	83940553	84434880	EDIL3	0.937898	0.0041535	0.0166886
19	55368630	55370958	region178412	55320462	55420463	IL11	0.90323	0.014475	0.0306167
13	46647795	46648607	region97798	46503167	46753040	LRCH1	0.937528	0.00422441	0.0168329
6	35727359	35728687	region318089	35573584	35778583	FKBP5	0.972445	0.000393065	0.00833931
12	21527028	21528250	region77579	21451668	21551669	RECQL	0.987166	4.10719e-05	0.0064687
19	17266679	17267798	region172830	17260235	17360236	ABHD8	0.973587	0.000347115	0.00811454
12	116123488	116124346	region90304	115957904	116327693	MED13L	0.954857	0.00165967	0.0121763
16	1770348	1770959	region132691	1743699	1843700	SPSB3	0.87773	0.0274512	0.0451496
17	66567187	66567746	region155035	66252612	66810743	PRKCA	0.968652	0.00057374	0.00906468
6	32195423	32196850	region317390	32103082	32203083	PRRT1	0.988519	2.94949e-05	0.00597997
17	41929990	41931281	region151072	41866916	41980542	ACLY	0.940994	0.00358857	0.0157767
22	46536068	46539037	region235045	46526011	46679790	GRAMD4	0.937048	0.00431768	0.0169668
1	13583544	13584821	region2834	13533464	13633465	PDPN	0.945341	0.00288169	0.014521
10	132835992	132837564	region54297	132736146	132836147	NKX6-2	0.978981	0.000177091	0.00739203
17	40440984	40441552	region150811	40367895	40467896	TOP2A	0.962338	0.0009806	0.0105703
1	8438915	8439831	region1777	8352396	8898921	RERE	0.956454	0.00149524	0.0118052
7	113087667	113087996	region351376	113037777	113137778	GPR85	0.962146	0.000995183	0.0106053
9	123355641	123356398	region391975	123306169	123406170	CRB2	0.963203	0.000916414	0.010374
5	141094194	141095255	region305275	141071817	141171818	PCDHB4	0.974449	0.000314828	0.00795836
3	52001385	52002244	region243732	51945894	52045895	RPL29	0.969772	0.000515719	0.00879966
17	6650894	6652295	region146225	6601761	6701762	C17orf100	0.966976	0.000668182	0.00945084
19	15180752	15181786	region172515	15150994	15250995	NOTCH3	0.953575	0.00179978	0.0124594
2	70140863	70143087	region189794	69960103	70153220	PCBP1-AS1	0.959253	0.00123304	0.0112257
1	155172639	155173585	region20779	155123786	155223787	TRIM46	0.967562	0.000634079	0.00928577
5	140690879	140691977	region305233	140648679	140748680	ZMAT2	0.958594	0.00129183	0.0113804
3	9730826	9732487	region237268	9653825	9753826	CPNE9	0.976267	0.000253337	0.00766538
6	34226748	34228147	region317801	34213672	34313673	RPL35P2	0.908933	0.0122296	0.0279374
17	38735101	38735824	region150493	38702740	38802741	PSMB3	0.967731	0.000624503	0.00923577
11	66311611	66313848	region63235	66286839	66386840	RIN1	0.906051	0.0133354	0.0292704
21	36989602	36991159	region226943	36956149	37056150	RIPPLY3	0.96811	0.00060328	0.00916405
19	10250104	10250513	region171687	10201900	10301901	MRPL4	0.970652	0.000472933	0.00865314
7	150322859	150323997	region356599	150243915	150373725	ACTR3C	0.970331	0.000488292	0.00870026
17	27276541	27277260	region148603	27244075	27344076	WSB1	0.915058	0.01007	0.0251192
7	151085564	151086656	region356727	151035830	151144436	AGAP3	0.965195	0.000779032	0.00987532
20	44246943	44248706	region219875	44160770	44260771	OSER1	0.931828	0.00541647	0.0186619
1	161313732	161315076	region21712	161259967	161359968	MPZ	0.95375	0.0017802	0.0124216
1	32272673	32275795	region6949	32191591	32291592	MTMR9LP	0.9319	0.00540034	0.0186422
17	75632873	75634779	region156609	75617250	75717251	SAP30BP	0.941182	0.0035561	0.0157158
19	17755514	17756365	region172930	17697717	17797718	FCHO1	0.963637	0.000885207	0.0102782
18	48827267	48828492	region164989	48489030	48863217	CTIF	0.992787	7.38313e-06	0.00563897
19	18339685	18341552	region173055	18273111	18373112	LSM4	0.982719	9.92566e-05	0.00704518
17	17838125	17838667	region147949	17787001	17887002	SREBF1	0.985682	5.68379e-05	0.00686128
8	60516308	60517718	region366659	60466935	60623644	RAB2A	0.949757	0.00226123	0.0133842
10	101559480	101561157	region48756	101538269	101638270	POLL	0.979088	0.000174427	0.00738307
2	104842318	104843870	region193566	104803286	104903287	POU3F3	0.94511	0.00291673	0.0145808
19	39869924	39870882	region175744	39796378	39896379	FBL	0.979059	0.000175161	0.00739203
17	62657311	62658222	region154379	62611724	62711725	Y_RNA	0.939442	0.00386526	0.0162545
6	166306743	166308890	region335123	166292575	166392576	SFT2D1	0.920824	0.00826791	0.0226974
4	38109524	38110429	region269215	37841083	38139175	TBC1D1	0.929467	0.00596588	0.0194692
12	52964597	52965931	region81305	52897186	52999954	KRT8	0.960872	0.00109588	0.0108553
1	2544563	2545217	region443	2536490	2636491	PRXL2B	0.97375	0.000340818	0.00808033
10	61452140	61453870	region42617	61402638	61502639	TMEM26-AS1	0.946232	0.00274865	0.0142699
6	36997401	36998573	region318352	36994859	37094860	COX6A1P2	0.97224	0.000401704	0.00834639
16	57975847	57976863	region139432	57975753	58075754	MMP15	0.976747	0.000238549	0.00765123
4	107989440	107990510	region277106	107863472	108039724	CYP2U1-AS1	0.92538	0.00699622	0.0209567
22	35376626	35377417	region232384	35330360	35430361	HMOX1	0.951689	0.0020193	0.0129287
17	40334500	40335520	region150792	40314736	40414737	GJD3	0.962767	0.000948359	0.0104697
11	64744599	64746383	region62907	64606173	64773197	NRXN2	0.971105	0.000451842	0.00856685
22	18076021	18076402	region229237	18027922	18127923	PEX26	0.976576	0.000243755	0.00765335
19	48875631	48876551	region177356	48786509	48886510	HSD17B14	0.95694	0.00144737	0.0116925
11	66578867	66579839	region63290	66543152	66643153	CCS	0.967393	0.000643796	0.00932751
22	30605975	30607726	region231637	30557002	30657003	TCN2	0.899915	0.0158871	0.0322509
10	96632727	96633629	region47924	96593314	96770514	PIK3AP1	0.92292	0.00766643	0.0218863
17	79921689	79922643	region157746	79876724	79976725	LINC01979	0.974789	0.000302672	0.00788984
19	41351155	41352113	region175986	41347361	41447362	EXOSC5	0.980716	0.000137297	0.00727211
19	4811595	4812192	region170755	4741733	4841734	FEM1A	0.966822	0.000677327	0.00947976
14	77075810	77077457	region114619	77048125	77148126	CIPC	0.941328	0.00353091	0.0156714
1	150321066	150322072	region20102	150271478	150371479	PRPF3	0.922311	0.0078385	0.0221354
8	893500	894310	region358475	687627	1708476	DLGAP2	0.982064	0.000110812	0.00704518
4	113978506	113980180	region277979	113900283	114029727	ARSJ	0.930462	0.00573028	0.0191228
19	58346852	58348264	region178714	58336399	58436400	RPS5	0.967947	0.000612321	0.00920668
7	138001389	138002560	region354927	137874978	138052086	CREB3L2	0.972222	0.000402484	0.00834639
11	6646152	6648078	region55541	6569447	6669448	TPP1	0.96019	0.00115237	0.0110147
18	46152377	46153641	region164453	46123552	46266992	C18orf25	0.984721	6.89106e-05	0.00703985
16	2926885	2927588	region132925	2833212	2933213	FLYWCH2	0.957197	0.00142245	0.0116435
19	57663859	57665425	region178642	57564232	57664233	ZNF134	0.946922	0.00264844	0.0140861
1	99645258	99646743	region16965	99596112	99696113	PALMD	0.975731	0.000270558	0.00772044
15	40469972	40472350	region122184	40420983	40520984	CHST14	0.983578	8.53372e-05	0.00704518
19	47027755	47028878	region176979	46969836	47069837	NPAS1	0.894793	0.0182269	0.0349383
2	54115288	54116193	region187540	53920837	54305300	ACYP2	0.969235	0.000543053	0.0089477
3	53167841	53169691	region243959	53080452	53180453	RFT1	0.97996	0.000153824	0.00730215
1	21814232	21815173	region4653	21678297	21833606	USP48	0.898483	0.016522	0.0330361
6	17417444	17418930	region315074	17343594	17557780	CAP2	0.971211	0.000447	0.0085471
9	83707021	83708858	region385845	83657957	83757958	UBQLN1	0.966009	0.000727021	0.0096776
12	10749788	10750560	region76197	10673322	10773323	YBX3	0.972036	0.00041045	0.00837229
16	50505631	50506541	region138140	50498395	50649249	NKD1	0.959118	0.00124489	0.0112514
1	42784550	42786366	region8841	42767121	42867122	ERMAP	0.978653	0.000185371	0.00743747
15	101294630	101295776	region132122	101175726	101302048	CHSY1	0.990352	1.75766e-05	0.00581187
20	46008186	46009126	region220185	45971689	46071690	SLC12A5	0.960292	0.0011438	0.0109934
20	43537715	43538786	region219721	43439441	43550954	L3MBTL1	0.953905	0.00176302	0.0123996
5	77636574	77637276	region296780	77588712	77688713	OTP	0.980231	0.000147756	0.0072844
10	112783649	112785449	region50412	112396997	112818744	VTI1A	0.942291	0.00336735	0.0153993
22	25114878	25115328	region230439	25062691	25162692	KIAA1671-AS1	0.932215	0.00532961	0.0185368
10	58267189	58268448	region42129	58219161	58319162	CISD1	0.973197	0.00036237	0.00815788
7	100003560	100004356	region349455	99999773	100099774	ZSCAN21	0.924564	0.0072145	0.0212484
6	111685651	111687027	region327155	111660331	111923452	FYN	0.97712	0.000227451	0.00760132
19	12720947	12721533	region172086	12631879	12731880	DHPS	0.922651	0.00774217	0.0220002
1	212432657	212433759	region28994	212363927	212464901	PACC1	0.953664	0.00178983	0.01244
12	6890679	6891890	region75775	6863744	6963745	ENO2	0.980624	0.000139242	0.00727211
15	64460052	64462301	region125664	64410577	64686068	ZNF609	0.967856	0.000617413	0.00922416
16	73047366	73048768	region141444	72782884	73941871	ZFHX3	0.963801	0.000873661	0.0102292
9	34592868	34593455	region382778	34518011	34618012	CNTFR-AS1	0.883546	0.0240559	0.041372
12	2197948	2198876	region74809	1920771	2697950	CACNA1C	0.980245	0.000147455	0.0072844
1	35717751	35719376	region7521	35668893	35768894	C1orf216	0.982656	0.000100329	0.00704518
20	48825906	48828709	region220865	48624251	48877999	PREX1	0.963697	0.000880994	0.0102546
9	35689198	35691581	region382914	35596809	35696810	CD72	0.891987	0.0195916	0.0364455
5	132238054	132238940	region303754	132190146	132345315	P4HA2	0.984192	7.62362e-05	0.00704518
1	161071849	161073356	region21667	161048360	161148361	KLHDC9	0.943425	0.00318123	0.0150728
2	127097478	127098852	region196549	127048026	127157288	BIN1	0.976765	0.000238013	0.00765123
14	56116066	56116787	region111172	56067813	56301524	PELI2	0.985157	6.32456e-05	0.0069905
4	7298469	7300093	region265278	7142537	7742836	SORCS2	0.924885	0.00712802	0.0211361
11	120681199	120682520	region71665	120461745	120988906	GRIK4	0.957368	0.00140606	0.0116095
15	40519728	40520536	region122195	40420983	40520984	CHST14	0.983453	8.72877e-05	0.00704518
8	144472185	144473170	region378306	144467844	144567845	RECQL4	0.990534	1.6605e-05	0.00574773
3	50359003	50360075	region243486	50290979	50390980	RASSF1	0.935425	0.00464276	0.0174723
6	31619890	31621366	region317272	31602415	31702416	APOM	0.973082	0.00036696	0.00818334
22	37187616	37189095	region232833	37162476	37262477	SSTR3	0.957017	0.00143991	0.0116788
1	181423191	181424055	region24515	181267689	181813262	CACNA1E	0.982108	0.000110013	0.00704518
17	29617075	29617507	region149065	29572911	29672912	CORO6	0.95694	0.00144735	0.0116925
5	160438402	160439603	region308493	160371854	160471855	PTTG1	0.946276	0.00274224	0.0142578
10	124756339	124757394	region52668	124751818	124851819	ABRAXAS2	0.908127	0.0125329	0.0283185
17	44086264	44087882	region151501	44017618	44117619	LSM12	0.973767	0.00034017	0.00807378
1	44786070	44787037	region9237	44750376	44850377	PLK3	0.957236	0.00141873	0.0116376
1	25608392	25608939	region5517	25566790	25786206	MAN1C1	0.973563	0.000348005	0.00811454
5	115815538	115817147	region301589	115791836	115891837	ATG12	0.979726	0.000159194	0.00732026
6	42978376	42979716	region319498	42971622	43071623	RRP36	0.952057	0.00197526	0.0128508
19	58316859	58318797	region178710	58297717	58397718	A1BG-AS1	0.990583	1.63499e-05	0.00574773
19	44643473	44644943	region176425	44593797	44693798	PVR	0.942726	0.00329511	0.0152691
3	43690040	43691775	region242382	43354858	43741594	ANO10	0.97625	0.000253875	0.00766876
8	138913394	138914947	region377027	138588234	138964041	COL22A1	0.964901	0.000798391	0.00995172
2	219244974	219246050	region209254	219195477	219295478	GLB1L	0.962275	0.000985353	0.010591
19	4326797	4327162	region170646	4229265	4329266	SHD	0.937509	0.00422814	0.0168379
6	33204381	33205695	region317534	33150664	33250665	RXRB	0.939591	0.00383811	0.016215
18	79987975	79989204	region169531	79984388	80084389	RBFA	0.936609	0.00440411	0.0171023
1	21175702	21176292	region4504	20806291	21227285	EIF4G3	0.951003	0.00210325	0.0130394
2	130155837	130157058	region197057	130095133	130195134	CCDC74B	0.924909	0.00712178	0.0211287
17	73595227	73596380	region156128	73334383	73694445	SDK2	0.948935	0.00236946	0.013584
1	155940522	155941999	region20861	155884412	155984413	KHDC4	0.963718	0.000879509	0.0102484
6	118893441	118895320	region328152	118813441	118985162	MCM9	0.992038	9.91434e-06	0.00563897
6	31113887	31115519	region317172	31108237	31208238	CCHCR1	0.969122	0.000548929	0.00897495
7	76184999	76186372	region346532	76151895	76287288	SRRM3	0.946943	0.00264543	0.0140837
19	12656621	12658266	region172073	12631879	12731880	DHPS	0.921863	0.00796632	0.0223062
19	8396537	8397895	region171460	8313288	8413289	ANGPTL4	0.952889	0.00187777	0.0126374
16	85136366	85137885	region143533	85119524	85676204	GSE1	0.926023	0.00682733	0.0207182
19	16571736	16573294	region172710	16522414	16622415	SLC35E1	0.955694	0.0015721	0.0120032
12	120445976	120446979	region91076	120445945	120545946	SRSF9	0.944919	0.00294603	0.0146384
12	57803127	57803914	region82103	57705102	57805103	MARCHF9	0.98481	6.77358e-05	0.0070294
1	209674784	209676273	region28624	209602424	209702425	LAMB3	0.976932	0.000232991	0.00763205
3	69738900	69740628	region246692	69689455	69968336	MITF	0.944226	0.00305367	0.0148515
17	57926817	57927775	region153796	57861242	58005412	CUEDC1	0.959457	0.00121518	0.0111747
19	1408409	1409300	region169930	1357568	1457569	DAZAP1	0.960167	0.00115432	0.0110178
3	184692667	184693878	region261432	184662063	184762064	MAGEF1	0.983607	8.4893e-05	0.00704518
12	54595963	54597039	region81655	54499600	54599601	PDE1B	0.970774	0.000467224	0.00863251
2	106096877	106098451	region193821	106013245	106113246	ECRG4	0.968739	0.000569103	0.00903968
11	64340488	64341476	region62800	64267558	64367559	TRMT112	0.928272	0.00625639	0.019925
1	95084093	95085160	region16435	94974404	95122951	ALG14	0.921444	0.008087	0.0224756
17	30921626	30923212	region149230	30856343	30959322	ADAP2	0.942957	0.00325721	0.0152073
11	6618704	6619782	region55537	6553707	6653708	ILK	0.967706	0.000625918	0.00923577
1	216814948	216816160	region29691	216503245	217187755	ESRRG	0.988956	2.62806e-05	0.00587013
1	173507085	173508131	region23408	173427329	173527330	PRDX6	0.943513	0.00316697	0.015045
11	125923039	125923418	region72567	125896043	125996044	VSIG10L2	0.968805	0.000565599	0.00902326
22	19121495	19123222	region229297	19121394	19221395	LINC01311	0.955722	0.00156923	0.0119965
22	38110223	38111266	region233089	38061014	38161015	BAIAP2L2	0.968919	0.000559554	0.00901772
19	11813640	11815005	region172003	11798725	11898726	ZNF439	0.968603	0.000576354	0.00906906
3	123636095	123636998	region252626	123610048	123934332	MYLK	0.873036	0.0303856	0.0483691
1	57204793	57206437	region11089	56994777	58596734	DAB1	0.961522	0.00104376	0.0107355
22	25492816	25493900	region230514	25398079	25520856	CRYBB2P1	0.921892	0.00795794	0.0222951
22	25492816	25493900	region230514	25405711	25505712	CRYBB2P1	0.921892	0.00795794	0.0222951
1	204975170	204976346	region27722	204778650	205022822	NFASC	0.979932	0.000154453	0.00730215
20	62413954	62414467	region223552	62337102	62437103	RPS21	0.96293	0.000936344	0.010437
12	109308878	109310774	region89017	109297899	109455523	MYO1H	0.919857	0.00855486	0.0231182
1	39609438	39610508	region8310	39509697	39609698	PPIEL	0.960234	0.00114872	0.0110056
1	162144540	162146654	region21832	162019690	162370475	NOS1AP	0.973161	0.000363804	0.00816294
1	228445611	228447372	region31337	228437381	228537382	RNF187	0.94854	0.00242269	0.0136847
11	119106938	119108798	region71273	119034865	119134866	HMBS	0.978841	0.000180588	0.00739266
19	35039071	35040456	region175026	34944783	35044784	GRAMD1A	0.930196	0.00579258	0.0192111
5	68214909	68216870	region295617	68165739	68301821	PIK3R1	0.980237	0.000147613	0.0072844
5	132489927	132491953	region303817	132440439	132558719	IRF1	0.972544	0.000388949	0.00831629
1	151762882	151764134	region20298	151740803	151840804	TDRKH-AS1	0.974446	0.00031493	0.00795836
1	235160714	235162178	region32580	235131633	235378219	ARID4B	0.953149	0.00184802	0.0125787
9	131545138	131547329	region393897	131452788	131552789	POMT1	0.904601	0.013914	0.0299536
15	90956525	90957780	region130427	90905224	91005225	RCCD1-AS1	0.969058	0.000552265	0.00899109
2	27123225	27124515	region183525	27028614	27128615	EMILIN1	0.927407	0.00647232	0.0202345
6	28988468	28989354	region316853	28955315	29055316	ZNF311	0.943177	0.0032213	0.0151429
10	49608997	49610885	region41226	49559094	49667942	CHAT	0.952793	0.00188887	0.0126582
6	4774709	4777089	region312868	4656158	4955551	CDYL	0.964895	0.000798826	0.0099544
1	21324134	21325027	region4544	21217246	21395572	ECE1	0.968006	0.000609038	0.00919028
17	7219624	7220837	region146310	7216165	7316166	Y_RNA	0.937753	0.00418123	0.0167403
2	119746464	119748002	region195488	119709921	119984899	PTPN4	0.944959	0.00293982	0.0146244
15	66745808	66746720	region126160	66652235	66782849	SMAD6	0.963451	0.000898517	0.0103329
1	147539082	147539461	region19894	147258884	147567875	LINC00624	0.942682	0.00330246	0.0152767
2	70029571	70030599	region189770	69960103	70153220	PCBP1-AS1	0.957887	0.00135694	0.0114925
6	33317493	33318504	region317555	33222074	33322075	RPS18	0.951512	0.00204082	0.0129524
9	94782855	94783618	region387656	94676698	95087159	AOPEP	0.939165	0.00391605	0.016334
3	9932533	9934482	region237302	9902407	10002408	PRRT3	0.938036	0.00412714	0.0166522
11	36564111	36565601	region59966	36544368	36675695	IFTAP	0.976781	0.000237516	0.00765123
19	1361581	1362390	region169913	1351569	1451570	GAMT	0.968216	0.000597417	0.00914629
1	229410573	229411567	region31536	229384103	229484104	ACTA1	0.940377	0.00369713	0.0159703
11	2386815	2387797	region54983	2326176	2426177	CD81	0.904518	0.0139476	0.0299941
19	38851789	38852227	region175562	38802346	38902347	HNRNPL	0.979859	0.000156114	0.00730581
1	42784550	42786366	region8841	42767396	42867397	SVBP	0.988515	2.95238e-05	0.00597997
17	42142168	42143424	region151128	42105043	42205044	RAB5C	0.971868	0.000417709	0.00841399
8	4994025	4995274	region359158	2935352	5044972	CSMD1	0.967475	0.000639097	0.00931025
3	158671956	158673122	region257981	158622647	158722648	LXN	0.930777	0.00565687	0.0190111
10	89414173	89415592	region46923	89213568	89464557	LIPA	0.974389	0.000317016	0.00796989
5	160356447	160357192	region308480	160249082	160395396	CCNJL	0.976289	0.000252661	0.00765405
19	12656621	12658266	region172073	12560917	12660918	ZNF791	0.959766	0.00118843	0.0111059
20	36556448	36557351	region218507	36507701	36623391	DLGAP4-AS1	0.973399	0.000354421	0.00815788
2	9897045	9898368	region180675	9793442	9934416	TAF1B	0.981833	0.00011509	0.0070656
10	86534978	86537136	region46504	86435255	86571792	WAPL	0.962157	0.00099435	0.0106016
2	40209499	40211102	region185384	40097269	40661053	SLC8A1	0.973193	0.000362538	0.00815788
3	141336974	141337904	region255596	141178725	141367753	PXYLP1	0.9708	0.000465974	0.00862983
15	65044843	65045632	region125794	64979638	65079639	MTFMT	0.939132	0.00392212	0.0163394
19	38634443	38635173	region175507	38597648	38731589	ACTN4	0.942414	0.00334683	0.0153533
10	88552992	88553714	region46802	88535732	88635733	Y_RNA	0.93732	0.00426476	0.0168969
10	124631622	124632909	region52629	124619291	124794378	FAM53B	0.97122	0.000446584	0.0085471
21	45308247	45309407	region228606	45238034	45338035	LINC00205	0.983031	9.40505e-05	0.00704518
1	47333288	47334927	region9592	47250138	47364892	STIL	0.931953	0.00538841	0.0186218
12	26937706	26939092	region78330	26888325	26988326	INTS13	0.993625	5.10656e-06	0.00563897
11	67420356	67421747	region63447	67324176	67424177	CLCF1	0.956783	0.00146276	0.0117296
16	84546736	84548381	region143357	84476354	84604033	MEAK7	0.944671	0.0029843	0.0147112
3	119676782	119677946	region252125	119653021	119767102	CFAP91	0.939289	0.00389322	0.0162965
19	3434753	3435700	region170433	3264402	3469217	NFIC	0.939401	0.0038727	0.0162692
11	828574	828835	region54620	768913	868914	PNPLA2	0.972869	0.000375556	0.00825722
7	150978130	150980012	region356696	150978421	151078422	ABCB8	0.970728	0.000469377	0.00863809
6	37994023	37995193	region318561	37769726	38154624	ZFAND3	0.968486	0.00058269	0.00908656
15	90839233	90840292	region130397	90818587	90918588	FURIN	0.906204	0.0132754	0.0291899
1	230109930	230110917	region31656	230007989	230282122	GALNT2	0.97362	0.000345808	0.00811371
19	54159355	54160746	region178227	54123249	54223250	TMC4	0.943165	0.00322326	0.0151448
19	11374425	11375810	region171930	11305385	11405386	PLPPR2	0.98253	0.000102502	0.00704518
12	6723602	6724798	region75739	6650814	6750815	PIANP	0.9792	0.000171686	0.00738307
5	139481120	139482917	region305037	139476430	139628434	UBE2D2	0.966523	0.000695314	0.00957313
14	49620117	49621683	region110209	49549993	49649994	RHOQP1	0.94847	0.00243221	0.0136973
11	45105287	45105980	region60972	45045805	45235110	PRDM11	0.983913	8.02942e-05	0.00704518
10	20067548	20068596	region37716	19766238	20289856	PLXDC2	0.936143	0.00449717	0.0172442
8	97867738	97870142	region371545	97818839	98036724	MATN2	0.979848	0.00015638	0.00730581
10	96473790	96474587	region47899	96364607	96563926	TLL2	0.966064	0.000723573	0.00966643
14	105414318	105415444	region119527	105348537	105450106	TEX22	0.888252	0.0214997	0.0385567
17	8247424	8249663	region146513	8238653	8338654	RANGRF	0.96132	0.00105981	0.0107762
7	100090960	100092126	region349469	100051939	100151940	MCM7	0.992853	7.18512e-06	0.00563897
2	28633407	28634285	region183750	28407144	28644142	PLB1	0.948946	0.00236809	0.0135803
5	134247623	134248281	region304148	134175756	134275757	MIR3661	0.952226	0.00195518	0.0128055
5	50958475	50959194	region293337	50920166	51020167	LINC02106	0.969015	0.000554497	0.00899109
2	27085513	27087472	region183514	27021653	27121654	OST4	0.986434	4.84277e-05	0.00666762
1	114511752	114512323	region18832	114392789	114561203	TRIM33	0.954626	0.00168446	0.0122387
2	213187989	213188734	region208334	212999690	213202427	IKZF2	0.983294	8.97931e-05	0.00704518
9	126940392	126941149	region392800	126864773	127223166	RALGPS1	0.995031	2.42577e-06	0.00563897
7	5513234	5514470	region337462	5431334	5563809	FBXL18	0.925834	0.00687662	0.0207925
8	144223138	144224264	region378252	144098015	144261927	MROH1	0.982275	0.000106988	0.00704518
3	69084366	69085939	region246584	69002338	69102339	TMF1	0.954708	0.00167558	0.0122191
1	6445145	6445468	region1319	6416174	6516175	TNFRSF25	0.910524	0.0116439	0.0271742
16	2473555	2476302	region132849	2421296	2521297	NTN3	0.994727	2.89714e-06	0.00563897
15	65421026	65423344	region125879	65327126	65428002	IGDCC3	0.955095	0.00163445	0.012132
19	57527093	57528111	region178629	57427569	57527570	ZNF772	0.951741	0.00201306	0.0129172
9	127776299	127776998	region392987	127735678	127835679	CDK9	0.959962	0.00117167	0.0110706
11	19766194	19766886	region57743	19300723	20121601	NAV2	0.934718	0.00478886	0.0177136
19	19214639	19215508	region173272	19142590	19242591	BORCS8	0.903349	0.0144259	0.0305626
19	615382	616699	region169686	539880	639881	HCN2	0.971513	0.000433368	0.00848137
20	64079330	64080692	region224024	64029987	64129988	RGS19	0.961529	0.00104316	0.0107346
14	56796948	56798947	region111307	56766692	56866693	OTX2	0.962632	0.000958419	0.0105096
19	39411812	39413891	region175677	39362668	39462669	PLEKHG2	0.980017	0.000152534	0.00729947
6	98827334	98828160	region325436	98784573	98884574	POU3F2	0.978903	0.000179025	0.00739203
8	143512403	143513783	region378105	143503206	143603207	GSDMD	0.989714	2.12648e-05	0.00585541
22	40818588	40819913	region233719	40807076	40932815	XPNPEP3	0.956266	0.00151405	0.0118539
1	155173653	155175018	region20780	155123786	155223787	TRIM46	0.965974	0.000729209	0.0096776
22	21001182	21002867	region229699	20932268	21032269	LZTR1	0.949999	0.00223003	0.0133238
6	30743695	30745000	region317085	30653066	30753067	MDC1-AS1	0.95692	0.00144933	0.0116995
19	13974042	13974686	region172347	13903391	14003392	PODNL1	0.975401	0.000281542	0.00780547
16	800131	801556	region132443	750733	850734	GNG13	0.942144	0.00339196	0.0154437
1	151047510	151048926	region20196	151010396	151110397	MLLT11	0.988472	2.98511e-05	0.00597997
7	75965375	75966039	region346497	75849199	75986855	POR	0.974514	0.000312464	0.00794976
15	89395444	89396148	region130132	89311578	89424983	MIR9-3HG	0.986249	5.04069e-05	0.00671128
3	161386863	161387467	region258356	161379596	161479597	RPL23AP42	0.948019	0.00249407	0.0137986
18	50307041	50308473	region165282	50237838	50337839	CXXC1	0.957784	0.00136662	0.0115152
21	45363898	45364723	region228631	45355164	45513720	COL18A1	0.978282	0.000195038	0.00748374
19	19538004	19539170	region173345	19478860	19578861	YJEFN3	0.910253	0.0117423	0.0272887
17	75940509	75941434	region156674	75855092	75955093	MRPL38	0.899981	0.0158583	0.0322177
3	122563557	122565311	region252419	122514337	122614338	DTX3L	0.944006	0.00308829	0.0149092
2	241658776	241659679	region213259	241636943	241736944	DTYMK	0.965829	0.00073833	0.00971026
12	57834260	57834871	region82112	57768733	57868734	AVIL	0.95022	0.00220169	0.013249
19	35855850	35857254	region175200	35819286	35919287	NPHS1	0.978419	0.000191438	0.00747235
4	5998318	5999196	region264927	5897372	6250555	C4orf50	0.984003	7.89706e-05	0.00704518
1	228075070	228075684	region31270	228059311	228159312	MRPL55	0.949679	0.00227143	0.0134039
9	34554274	34555655	region382765	34518011	34618012	CNTFR-AS1	0.879295	0.0265119	0.0441083
3	20023526	20024429	region239074	19990445	20154404	KAT2B	0.956343	0.00150636	0.0118369
20	21509942	21510442	region216615	21461446	21561447	NKX2-2-AS1	0.968611	0.000575918	0.00906906
22	39299601	39300905	region233367	39270388	39370389	RPL3	0.955736	0.00156784	0.0119954
18	31677721	31679040	region162457	31622245	31735836	B4GALT6	0.947394	0.00258134	0.0139609
9	132160598	132163080	region394078	132112057	132244526	NTNG2	0.969573	0.000525746	0.00885531
1	166947157	166948062	region22502	166895710	167025540	ILDR2	0.987265	4.01362e-05	0.0064687
11	94493301	94494557	region67619	94443978	94543979	ANKRD49	0.908197	0.0125066	0.0282809
1	9338239	9339868	region2036	9242893	9369532	SPSB1	0.940927	0.00360037	0.0157979
17	16568505	16569798	region147678	16519203	16619204	ZNF287	0.935372	0.00465349	0.0174909
19	5802150	5802818	region171004	5755066	5855067	NRTN	0.958651	0.00128665	0.0113639
10	133185450	133187054	region54401	133110218	133226412	KNDC1	0.961653	0.00103342	0.0107108
20	44863227	44864253	region220015	44835701	44935702	YWHAB	0.966197	0.000715315	0.00964949
17	309184	311560	region144952	212388	436254	RPH3AL	0.946549	0.0027023	0.0141913
1	150551863	150552909	region20134	150458061	150558062	ECM1	0.964262	0.000841562	0.0100953
8	118079328	118080083	region374187	117794489	118161826	EXT1	0.954015	0.00175094	0.0123751
3	126388882	126390100	region253127	126307407	126407408	KLF15	0.927465	0.00645764	0.0202185
5	72244755	72245350	region295934	72214952	72371717	MRPS27	0.96832	0.000591712	0.00911686
19	798883	799515	region169736	775096	875097	AZU1	0.971778	0.000421646	0.0084142
19	45526168	45526539	region176642	45447054	45547055	RTN2	0.960407	0.00113424	0.0109677
1	8815570	8815960	region1886	8352396	8898921	RERE	0.953813	0.00177329	0.0124072
11	119337663	119338827	region71316	119306466	119659284	USP2-AS1	0.978757	0.000182724	0.00740526
20	25389727	25391259	region217330	25341007	25452700	GINS1	0.956119	0.0015288	0.0118987
2	130371821	130373222	region197088	130306044	130406045	PTPN18	0.94013	0.00374111	0.0160504
20	62141778	62142368	region223483	62093439	62193440	PSMA7	0.93831	0.00407528	0.0165775
19	55374094	55374682	region178413	55320462	55420463	IL11	0.896876	0.0172523	0.0338331
4	173264289	173265421	region285015	173118810	173323967	GALNT7	0.947878	0.00251355	0.0138308
19	38849224	38851358	region175561	38849861	38949862	SIRT2	0.925005	0.0070959	0.0210922
12	53675704	53677356	region81432	53507855	53676410	ATF7	0.985073	6.43079e-05	0.00699659
11	65334744	65335439	region63026	65304750	65404751	TIGD3	0.955417	0.00160079	0.0120733
6	134324214	134325149	region330203	134169247	134368112	SGK1	0.920404	0.00839175	0.022879
16	84599421	84600208	region143373	84598510	84698511	KLHL36	0.988774	2.75842e-05	0.00596283
9	35696306	35697210	region382916	35682194	35782195	TLN1	0.953002	0.00186478	0.0126047
19	12835356	12835800	region172118	12751799	12851800	PRDX2	0.970361	0.000486841	0.00870026
9	33719406	33720440	region382638	33626784	33726785	PTENP1-AS	0.964616	0.000817491	0.0100122
9	132354223	132355480	region394111	132261355	132404986	SETX	0.961803	0.00102168	0.0106886
6	83215122	83215768	region323588	83143935	83243936	PGM3	0.931295	0.00553755	0.0188391
17	38749604	38750162	region150498	38699816	38799817	PCGF2	0.956421	0.0014985	0.0118113
8	100564004	100564348	region371887	100509751	100609784	ANKRD46	0.975312	0.000284572	0.00781332
7	572089	573766	region336283	549196	777650	PRKAR1B	0.984902	6.65237e-05	0.00699659
5	141245008	141245971	region305295	141163918	141263919	PCDHB13	0.881028	0.0254938	0.0429455
6	32152942	32153209	region317377	32134321	32234322	AGER	0.946616	0.00269261	0.0141657
19	12400177	12401712	region172050	12391020	12491021	ZNF443	0.885733	0.022847	0.0400451
6	150865310	150867085	region332571	150815678	151101887	MTHFD1L	0.919442	0.00867991	0.0233009
1	183281220	183282606	region24828	183248236	183468380	NMNAT2	0.973208	0.000361957	0.00815788
19	8268377	8269824	region171437	8258357	8358358	CD320	0.971101	0.000452025	0.00856685
11	20042261	20043605	region57820	19999457	20099458	NAV2-AS2	0.925388	0.00699403	0.0209564
19	54478647	54479219	region178295	54423295	54523296	CDC42EP5	0.967033	0.000664813	0.00942314
3	184379301	184381088	region261365	184311709	184411710	POLR2H	0.978108	0.00019968	0.00749533
1	26408575	26408913	region5696	26310079	26410080	CRYBG2	0.987955	3.4013e-05	0.00618717
3	23991210	23992650	region239589	23889950	23996591	NKIRAS1	0.926936	0.00659173	0.020415
19	58154330	58155548	region178693	58105109	58205110	ZNF329	0.975429	0.000280608	0.00780032
1	77015669	77017331	region14012	76817479	77067546	ST6GALNAC5	0.962524	0.000966535	0.0105406
17	8117846	8119340	region146485	8113545	8213546	VAMP2	0.99142	1.23924e-05	0.00563897
8	13566264	13567234	region360411	13083360	13654610	DLC1	0.976523	0.000245391	0.00765335
9	131627382	131628636	region393919	131576769	131790076	RAPGEF1	0.988002	3.36215e-05	0.00617511
17	4806562	4808365	region145887	4746143	4846144	PSMB6	0.952055	0.00197544	0.0128508
14	104707957	104709188	region119350	104674228	104774229	ADSS1	0.957995	0.0013468	0.0114727
6	35451933	35453001	region318037	35447078	35547079	TEAD3	0.932552	0.00525476	0.0184388
15	41852375	41853590	region122377	41844052	41944053	SPTBN5	0.950827	0.00212507	0.0130876
9	99819299	99820410	region388630	99771854	99871855	NR4A3	0.940994	0.00358865	0.0157767
7	5780687	5782166	region337535	5620046	5831696	RNF216	0.972773	0.000379465	0.00827184
5	93571932	93573482	region298786	93533221	93633222	NR2F1	0.937372	0.00425473	0.0168805
2	127675326	127676240	region196646	127631785	127731786	LIMS2	0.93386	0.0049702	0.0179789
19	2887192	2887990	region170314	2791436	2891437	ZNF555	0.958992	0.00125609	0.0112883
22	39545556	39546348	region233438	39520752	39689735	CACNA1I	0.942606	0.00331489	0.0152989
2	219206174	219207484	region209251	219126224	219226225	RETREG2	0.961813	0.00102089	0.0106872
7	143287876	143288943	region355772	143194092	143294093	GSTK1	0.991671	1.134e-05	0.00563897
14	55579349	55581527	region111066	55509071	55701526	KTN1	0.988872	2.68796e-05	0.00591373
22	39176052	39176599	region233331	39102679	39202680	CBX7	0.96861	0.000576009	0.00906906
8	143696645	143698403	region378137	143634451	143734452	ZNF707	0.957677	0.00137667	0.0115348
17	28951233	28952751	region148933	28900512	29057216	PIPOX	0.982503	0.000102973	0.00704518
1	45010363	45013107	region9262	44850521	45036722	EIF2B3	0.948284	0.00245752	0.0137374
20	45833392	45834671	region220147	45741953	45841954	DNTTIP1	0.981814	0.000115434	0.00706675
10	132743400	132744540	region54274	132736146	132836147	NKX6-2	0.977429	0.000218505	0.00754213
2	229780426	229782046	region210744	229763836	229973239	TRIP12	0.976749	0.000238489	0.00765123
1	998114	999379	region53	909308	1009309	NOC2L	0.938435	0.00405185	0.0165373
3	169509515	169510863	region259202	169083498	169713775	MECOM	0.948911	0.00237275	0.0135906
11	61717657	61719399	region62295	61630390	61747001	DAGLA	0.968863	0.000562516	0.00902165
6	13336334	13337261	region314231	13266541	13378583	TBC1D7	0.967489	0.000638278	0.00930993
3	147369274	147370153	region256348	147336966	147436967	ZIC4-AS1	0.931617	0.0054643	0.0187342
4	1029886	1031100	region263861	943439	1043440	SLC26A1	0.979631	0.0001614	0.00732659
7	143395121	143396101	region355797	143312769	143412770	FAM131B	0.972405	0.000394728	0.00834019
19	43618872	43620433	region176322	43525800	43625801	PINLYP	0.91635	0.00964728	0.0245556
6	31580635	31581925	region317262	31496869	31596870	NFKBIL1	0.957444	0.0013988	0.0115932
16	81745779	81746738	region142848	81729278	81962685	PLCG2	0.963098	0.00092405	0.0103962
4	4480263	4482125	region264664	4415741	4592346	STX18	0.950998	0.0021039	0.0130411
17	18182604	18184642	region148041	18175634	18275635	LLGL1	0.969009	0.000554802	0.00899109
15	65336430	65338277	region125853	65327126	65428002	IGDCC3	0.953963	0.00175668	0.0123869
8	121593230	121594915	region374640	121591439	121691440	HAS2	0.936318	0.00446213	0.0171929
11	62678571	62679632	region62485	62620272	62720273	UQCC3	0.949935	0.0022382	0.0133389
16	30953512	30954191	region137234	30907753	31007754	SETD1A	0.976311	0.000251964	0.00765335
11	279926	281012	region54480	239125	339126	PGGHG	0.987799	3.53396e-05	0.00626936
11	518215	519296	region54555	487526	587527	LRRC56	0.911089	0.01144	0.0269114
5	43483286	43484784	region293042	43446453	43546454	EEF1A1P19	0.979332	0.000168495	0.00738266
8	1061608	1063466	region358524	687627	1708476	DLGAP2	0.980907	0.000133307	0.00727211
5	139668984	139671724	region305076	139597298	139697299	CXXC5	0.938135	0.00410846	0.0166171
4	41069276	41070593	region269652	40810026	41266714	APBB2	0.968703	0.000571004	0.00904264
22	50543972	50545070	region235978	50458223	50558224	NCAPH2	0.896108	0.0176077	0.0342303
1	1664973	1666295	region220	1642794	1742795	SLC35E2B	0.993481	5.45892e-06	0.00563897
12	49293154	49294858	region80641	49245146	49345147	PRPH	0.930583	0.005702	0.0190733
15	78177206	78177929	region128371	78081497	78181498	IDH3A	0.968829	0.000564324	0.00902165
19	42290578	42291752	region176164	42252097	42352098	PRR19	0.959113	0.00124536	0.0112514
17	50681124	50682139	region152777	50584776	50692253	ABCC3	0.873701	0.0299594	0.0479125
17	7885298	7887034	region146443	7834795	7934796	CHD3	0.921518	0.00806567	0.02244
12	3614525	3615494	region75187	3606632	3814819	CRACR2A	0.949901	0.00224257	0.0133417
19	42433273	42434197	region176192	42340296	42440297	CNFN	0.971521	0.000433008	0.00848137
6	28124158	28125165	region316710	28030567	28130568	ZNF165	0.949267	0.00232535	0.0135056
4	119255009	119255906	region278519	119162586	119295518	USP53	0.95032	0.00218887	0.0132115
13	39514930	39515841	region96626	39209115	39653528	LHFPL6	0.90773	0.0126841	0.0284955
9	27572523	27574281	region382041	27325208	27579814	MOB3B	0.946164	0.00275865	0.0142875
1	32876260	32877079	region7036	32835993	32935994	HPCA	0.944483	0.00301339	0.0147805
20	21234387	21236023	region216568	21075982	21246622	KIZ	0.9841	7.75469e-05	0.00704518
7	150401242	150402958	region356616	150333884	150433885	ZNF775-AS1	0.901015	0.0154097	0.0316873
14	96888253	96889460	region117675	96747303	96954846	VRK1	0.978501	0.000189282	0.00746667
1	92080040	92081037	region15949	92025410	92125411	SETSIP	0.96809	0.000604395	0.00916925
10	97632813	97634300	region48120	97590670	97690671	PI4K2A	0.931779	0.00542771	0.0186823
15	64067195	64068215	region125617	64044122	64146090	SNX1	0.916647	0.0095517	0.0244443
2	218607396	218608402	region209141	218557854	218657855	PLCD4	0.915893	0.0097955	0.0247613
19	2624310	2625212	region170268	2511218	2752694	GNG7	0.942227	0.00337806	0.0154176
8	142305229	142306605	region377830	142212079	142453182	TSNARE1	0.948806	0.00238682	0.0136156
17	37299278	37300158	region150285	37084991	37456836	ACACA	0.969023	0.000554064	0.00899109
10	114426639	114428563	region50768	114294823	114454756	AFAP1L2	0.936794	0.00436761	0.0170395
12	56257150	56259063	region81848	56208383	56308384	ANKRD52	0.945641	0.00283647	0.014433
7	75881310	75881927	region346476	75792601	75892602	RHBDD2	0.954818	0.00166383	0.012186
9	35111347	35111986	region382845	35046618	35146619	PIGO	0.970219	0.000493719	0.00871412
19	48738410	48739642	region177320	48669724	48769725	MAMSTR	0.929797	0.00588711	0.0193536
4	7068873	7069210	region265199	6993000	7093001	CCDC96	0.93422	0.00489357	0.0178637
8	126557598	126558749	region375378	126506322	127419050	PCAT1	0.946215	0.00275122	0.0142755
1	6270932	6272037	region1280	6185971	6285972	ICMT	0.942999	0.00325025	0.0151926
17	781879	783054	region145037	703998	803999	GEMIN4	0.974132	0.000326454	0.0080125
1	6601555	6601869	region1362	6564606	6664607	KLHL21	0.950748	0.00213495	0.0130951
19	10580819	10581759	region171754	10516030	10616031	KRI1	0.985748	5.60647e-05	0.00686128
11	854740	855512	region54629	782886	882887	CD151	0.938442	0.00405044	0.0165345
3	134363448	134365182	region254557	134325478	134425479	AMOTL2	0.963554	0.000891148	0.0103036
15	45173804	45174740	region122767	45151174	45251175	SHF	0.955317	0.00161116	0.0120872
19	42290578	42291752	region176164	42253545	42353546	PAFAH1B3	0.934121	0.00491468	0.017891
19	58316859	58318797	region178710	58276993	58376994	ZSCAN22	0.930081	0.00581968	0.0192596
3	158094185	158095656	region257929	158055854	158545730	RSRC1	0.961651	0.00103361	0.0107108
4	128060625	128062555	region279559	128011285	128222931	LARP1B	0.898379	0.0165685	0.0330809
12	57235026	57235508	region82007	57166793	57266794	NXPH4	0.874225	0.0296255	0.0475634
11	79439680	79441272	region65803	78652828	79491030	TENM4	0.962271	0.000985699	0.010591
4	17758300	17758946	region266949	17629305	17831621	FAM184B	0.984169	7.65616e-05	0.00704518
2	104844383	104845619	region193567	104803286	104903287	POU3F3	0.940658	0.0036475	0.0158863
7	71313368	71314159	region345867	71082143	71713600	GALNT17	0.953567	0.00180072	0.0124594
4	41454390	41455043	region269733	41309606	41700044	LIMCH1	0.932155	0.00534299	0.0185601
12	121552246	121553797	region91278	121530791	121630792	KDM2B-DT	0.984949	6.59131e-05	0.00699659
9	133417512	133418648	region394319	133326165	133426166	SURF4	0.96631	0.000708378	0.00962427
15	43791692	43792997	region122603	43743758	43843759	MIR1282	0.950819	0.00212604	0.0130894
11	78139036	78140263	region65536	78089755	78189756	KCTD21-AS1	0.941475	0.00350551	0.0156224
14	24241941	24243527	region107307	24182421	24282422	GMPR2	0.970717	0.000469894	0.00863809
2	38665567	38666821	region185146	38616080	38741237	GALM	0.960834	0.00109899	0.0108622
12	49059780	49061402	region80592	49020024	49120025	RHEBL1	0.941803	0.00344954	0.0155407
11	796040	796518	region54611	792528	892529	POLR2L	0.959587	0.00120384	0.0111481
14	95427020	95427780	region117387	95407265	95566650	SYNE3	0.976299	0.000252333	0.00765335
6	39339699	39340481	region318836	39329989	39775408	KIF6	0.911642	0.0112429	0.02664
1	47881672	47882735	region9720	47760527	48047385	TRABD2B	0.91466	0.0102029	0.0252935
17	7477333	7478506	region146365	7395060	7495061	CHRNB1	0.973157	0.000363948	0.00816294
13	52158816	52160017	region98580	52144464	52244465	MRPS31P5	0.976031	0.000260855	0.00770959
13	52158816	52160017	region98580	52144377	52244378	MRPS31P5	0.976031	0.000260855	0.00770959
1	233326855	233328962	region32282	233277723	233385148	MAP3K21	0.974347	0.000318558	0.00799248
14	20305225	20306513	region106620	20283311	20383312	CCNB1IP1	0.963132	0.000921533	0.0103913
10	34200418	34201345	region39689	34152073	34252074	Y_RNA	0.934357	0.00486462	0.0178206
10	44386461	44387145	region40578	44336492	44436493	CXCL12	0.980038	0.000152058	0.00729947
7	74371068	74373162	region346312	74239406	74405935	CLIP2	0.991518	1.19742e-05	0.00563897
9	89000357	89001670	region386662	88940862	89040863	S1PR3	0.990977	1.43975e-05	0.00574299
19	18831362	18833289	region173193	18781958	18881959	UPF1	0.90281	0.0146495	0.0308142
16	88454539	88454903	region144471	88403279	88537031	ZFPM1	0.939498	0.00385504	0.0162373
1	3762080	3764193	region758	3697372	3797373	TP73-AS1	0.981614	0.000119232	0.00708823
3	143752256	143753806	region255939	143265221	143898485	SLC9A9	0.957935	0.00135244	0.0114846
9	35553267	35554438	region382895	35440110	35561898	RUSC2	0.986678	4.58873e-05	0.00662455
3	56702344	56703234	region244600	56620131	56733265	TASOR	0.928004	0.00632286	0.0200236
19	3457122	3460165	region170440	3264402	3469217	NFIC	0.936481	0.00442955	0.0171446
1	160046354	160047153	region21498	159981989	160081990	PIGM	0.932984	0.00515964	0.0183045
17	2122526	2124322	region145377	2059838	2353785	SMG6	0.972158	0.000405221	0.00834652
6	29011115	29011821	region316856	28955315	29055316	ZNF311	0.939813	0.00379798	0.0161463
17	9205482	9207491	region146711	8971509	9244000	NTN1	0.943923	0.00310142	0.0149309
17	7841438	7844183	region146434	7834795	7934796	CHD3	0.920354	0.00840668	0.0229055
1	151047510	151048926	region20196	151020324	151120325	CDC42SE1	0.981759	0.000116474	0.00707146
4	102262974	102263401	region276455	102251079	102481258	SLC39A8	0.973356	0.000356094	0.00815788
2	171433658	171434905	region202594	171315745	171484802	METTL8	0.951725	0.00201505	0.0129211
12	6423474	6424298	region75693	6394954	6494955	CD27	0.969573	0.000525763	0.00885531
10	89414173	89415592	region46923	89364567	89464568	IFIT5	0.971846	0.00041868	0.00841399
12	56119365	56119733	region81819	56068249	56168250	ESYT1	0.978836	0.000180727	0.00739266
8	6561847	6563523	region359345	6356591	6648508	MCPH1	0.93821	0.00409417	0.0166057
9	37510968	37512020	region383246	37510891	37626380	FBXO10	0.876142	0.0284247	0.0462224
21	41170251	41170937	region227657	41117800	41282530	BACE2	0.949992	0.00223086	0.0133268
12	50074975	50075834	region80798	50062081	50162082	COX14	0.948532	0.00242377	0.0136847
13	95300588	95302325	region103223	95019834	95351475	ABCC4	0.933885	0.00496492	0.0179707
7	72435099	72436261	region346029	71779490	72497151	CALN1	0.96775	0.000623433	0.00923278
16	67236186	67237639	region140572	67140184	67240185	EXOC3L1	0.92227	0.00784992	0.0221527
12	49088077	49088936	region80596	49081396	49181397	TUBA1B	0.964528	0.000823411	0.0100304
13	52608909	52609863	region98613	52592430	52692431	HNRNPA1L2	0.95367	0.00178923	0.01244
16	66478671	66479388	region140427	66377294	66493529	BEAN1	0.960554	0.00112199	0.010931
7	43646501	43648630	region343071	43608455	43779717	COA1	0.93835	0.00406783	0.0165614
8	129962620	129964051	region375874	129839592	130067504	CYRIB	0.944684	0.00298219	0.014707
22	36569782	36570638	region232673	36479183	36579184	EIF3D	0.92435	0.00727233	0.0213342
22	37418628	37419567	region232908	37367959	37477479	ELFN2	0.989822	2.06111e-05	0.00585541
22	37418628	37419567	region232908	37339582	37477445	ELFN2	0.989822	2.06111e-05	0.00585541
7	29805789	29807904	region340960	29756485	29917061	WIPF3	0.964486	0.000826234	0.0100378
11	843760	845102	region54626	792811	892812	TSPAN4	0.979632	0.000161375	0.00732659
9	132447170	132448069	region394126	132356850	132456851	TTF1	0.969877	0.000510507	0.00876903
9	19048813	19049931	region381021	18858905	19099358	SAXO1	0.942527	0.0033281	0.015324
1	70220976	70222060	region13188	70144804	70255579	LRRC40	0.948388	0.00244342	0.0137181
1	145917986	145920007	region19805	145914689	146014690	POLR3GL	0.985895	5.43589e-05	0.00682758
18	59139302	59140788	region166621	59089865	59189866	SEC11C	0.974502	0.000312923	0.00794976
18	80147080	80148407	region169552	80097907	80197908	PARD6G-AS1	0.896371	0.0174855	0.0340819
10	97713242	97715727	region48129	97663172	97763173	MARVELD1	0.919532	0.00865284	0.0232625
19	45670481	45671502	region176678	45591493	45691494	EML2-AS1	0.988183	3.213e-05	0.00604558
16	20774531	20775450	region135749	20756428	20856429	REXO5	0.939843	0.0037925	0.0161408
7	84277274	84278414	region347592	83955776	84542724	SEMA3A	0.967309	0.000648651	0.00934213
19	13865477	13866683	region172332	13812062	13912063	NANOS3	0.973787	0.00033942	0.00807378
17	7444752	7446093	region146360	7395060	7495061	CHRNB1	0.972882	0.000375025	0.00825722
19	10701195	10702426	region171778	10603874	10703875	ILF3-DT	0.932487	0.00526913	0.0184644
17	77330629	77331961	region157023	77230568	77500596	SEPTIN9	0.980157	0.000149406	0.00729947
3	49448668	49449520	region243325	49359138	49462998	RHOA	0.955921	0.00154892	0.0119415
16	761733	762763	region132431	750733	850734	GNG13	0.939353	0.00388153	0.0162804
7	105737806	105738509	region350417	105604771	105926599	ATXN7L1	0.967648	0.000629196	0.00925962
19	23249688	23250717	region173604	23207938	23307939	IPO5P1	0.880022	0.0260816	0.0436148
7	151012846	151014452	region356709	151007209	151107210	SLC4A2	0.931419	0.00550936	0.0187944
10	100803222	100804611	region48602	100685395	100829944	PAX2	0.975014	0.000294793	0.00787178
1	44774996	44776357	region9234	44689817	44789818	KIF2C	0.958882	0.00126589	0.0113056
6	33344779	33345921	region317559	33248941	33348942	RGL2	0.958585	0.00129269	0.0113805
11	119039537	119040490	region71263	118980905	119080906	SLC37A4	0.986665	4.60207e-05	0.00662886
4	688179	689942	region263771	655747	770089	PCGF3	0.938002	0.00413369	0.0166567
10	21495275	21497527	region37924	21476367	21576368	SKIDA1	0.943425	0.00318118	0.0150728
7	76317478	76319002	region346571	76308990	76408991	YWHAG	0.965699	0.000746534	0.00974038
1	201468223	201470074	region26980	201379865	201479866	TNNI1	0.916635	0.00955536	0.0244504
15	75204650	75205142	region127858	75145642	75245643	C15orf39	0.984307	7.45942e-05	0.00704518
10	127416018	127416876	region53180	126855408	127452517	DOCK1	0.932393	0.00529007	0.0184873
3	9932533	9934482	region237302	9840573	9940574	JAGN1	0.941843	0.00344275	0.0155393
1	39788048	39790036	region8349	39738864	39838865	BMP8B	0.930986	0.00560865	0.018956
14	105202799	105203826	region119472	105131322	105231323	NUDT14	0.906489	0.0131638	0.0290548
11	27429722	27430783	region58658	27421728	27521729	LGR4-AS1	0.904282	0.0140436	0.030114
14	105180588	105182001	region119462	105131322	105231323	NUDT14	0.906451	0.0131786	0.0290728
15	36951686	36952342	region121612	36889203	37151299	MEIS2	0.959949	0.00117275	0.0110706
17	1741856	1743474	region145284	1660376	1760377	TLCD2	0.910002	0.0118342	0.0274212
7	2495421	2496545	region336833	2462528	2562529	LFNG	0.978326	0.000193875	0.0074835
6	75205588	75206406	region322742	75084325	75256267	COL12A1	0.979474	0.000165098	0.00733936
5	430883	431557	region287523	393174	493175	EXOC3	0.965703	0.00074629	0.00974038
5	140699917	140701123	region305234	140648679	140748680	ZMAT2	0.954312	0.00171838	0.0123065
20	3222564	3223791	region213932	3189558	3289559	SLC4A11	0.938283	0.00408037	0.0165872
7	44043950	44045377	region343131	44015566	44115567	PGAM2	0.983952	7.97168e-05	0.00704518
19	31315968	31317012	region174378	31149978	31399436	TSHZ3	0.927734	0.00639035	0.0201186
16	318277	319343	region132306	287439	402723	AXIN1	0.975746	0.000270077	0.00772044
2	200470230	200470790	region206465	200469783	200569784	KCTD18	0.969065	0.00055186	0.00899109
10	22340307	22341578	region38050	22266385	22366386	COMMD3	0.92932	0.00600103	0.0195204
19	49451458	49452143	region177478	49446364	49546365	RPS11	0.958504	0.0013	0.011383
17	15917158	15918606	region147584	15895129	15995130	ADORA2B	0.963539	0.00089218	0.0103054
5	167791764	167793203	region309293	166929028	168264157	TENM2	0.966369	0.000704725	0.00961252
5	171420908	171421261	region310017	171337115	171437116	NPM1	0.985516	5.88123e-05	0.00687551
6	30646432	30646726	region317064	30597038	30697039	C6orf136	0.932903	0.00517741	0.0183343
2	241865951	241867395	region213305	241819599	241919600	RTP5	0.949318	0.00231872	0.0134899
17	75896161	75897964	region156664	75846950	75946951	TRIM65	0.976058	0.000259977	0.00770238
2	85237313	85238671	region191635	85083391	85310387	TCF7L1	0.956101	0.00153065	0.0119085
9	134738736	134739816	region394688	134591802	134844843	COL5A1	0.95396	0.00175697	0.0123869
22	39316417	39317012	region233371	39270388	39370389	RPL3	0.953504	0.00180774	0.0124673
20	25077528	25078233	region217261	25006229	25108980	ACSS1	0.905041	0.013737	0.0297441
17	58970604	58971305	region153956	58705853	58985179	PPM1E	0.976108	0.000258373	0.00769084
1	151941040	151941856	region20334	151859636	151959637	THEM4	0.93184	0.00541378	0.0186579
17	44095373	44096497	region151502	44020619	44120620	G6PC3	0.90989	0.0118751	0.0274721
3	16246972	16248107	region238572	16214968	16314969	DPH3	0.957166	0.00142546	0.0116455
10	97426989	97427343	region48080	97376190	97476191	PGAM1	0.964771	0.00080705	0.00996857
20	20237156	20237878	region216372	20002513	20360703	CFAP61	0.980268	0.000146938	0.0072844
8	1041745	1042701	region358518	687627	1708476	DLGAP2	0.980313	0.000145958	0.00727211
2	229980080	229981296	region210769	229872301	230013119	FBXO36	0.956014	0.00153941	0.0119233
6	15661919	15663429	region314754	15522806	15713058	DTNBP1	0.97669	0.000240273	0.00765335
17	42122106	42123067	region151120	42062713	42162714	DHX58	0.926033	0.0068248	0.0207182
3	75422006	75422773	region247537	75365069	75465070	ALG1L6P	0.984223	7.57951e-05	0.00704518
19	48608668	48609327	region177290	48587378	48687379	DBP	0.943693	0.00313808	0.014991
1	7640847	7642731	region1621	6735453	7769706	CAMTA1	0.975043	0.000293791	0.00787133
3	64444452	64445906	region245855	64092235	64495476	PRICKLE2	0.97892	0.0001786	0.00739203
12	113473828	113474226	region89813	113421980	113521981	LHX5-AS1	0.960926	0.0010915	0.010838
15	69393957	69395383	region126738	69364245	69464246	KIF23	0.964763	0.000807589	0.0099694
14	75418994	75419793	region114269	75377715	75477716	JDP2	0.927428	0.00646709	0.0202282
6	26284557	26284867	region316456	26235637	26335638	H4C8	0.968745	0.000568758	0.0090362
3	184417567	184418383	region261373	184330053	184430054	CHRD	0.97284	0.000376739	0.00825835
19	48403636	48403960	region177238	48341550	48441551	KDELR1	0.944228	0.00305331	0.0148506
5	141960012	141961113	region305433	141908327	142008328	RNF14	0.980409	0.000143865	0.00727211
16	23398643	23399808	region136107	23388492	23503189	COG7	0.981578	0.000119929	0.0070974
16	66830370	66831637	region140498	66828588	66928589	PDP2	0.901868	0.0150458	0.0312722
15	40340157	40341248	region122158	40308218	40408219	DISP2	0.968669	0.000572827	0.00905614
1	205472912	205473784	region27851	205454595	205554596	CDK18	0.96193	0.00101184	0.010665
16	2194847	2196590	region132797	2154247	2254248	MLST8	0.941583	0.00348703	0.0156024
19	54159355	54160746	region178227	54087748	54187749	CNOT3	0.99358	5.21527e-06	0.00563897
6	150211682	150212491	region332452	150093043	150250392	PPP1R14C	0.981794	0.000115812	0.00706675
11	57567350	57568948	region61760	57518283	57618284	UBE2L6	0.977773	0.000208841	0.007523
10	14056456	14057466	region36884	13643705	14512142	FRMD4A	0.911778	0.0111944	0.0265654
1	203326865	203328228	region27364	203255490	203355491	BTG2	0.986194	5.1013e-05	0.00673008
2	169827193	169828788	region202336	169774930	169874931	METTL5	0.968752	0.00056839	0.0090362
6	41591530	41592568	region319246	41586881	41686882	MDFI	0.952777	0.00189067	0.0126625
17	73309969	73312696	region156029	73262004	73362005	CDC42EP4	0.968758	0.000568082	0.0090362
7	80127369	80128328	region347034	79718027	80226181	GNAI1	0.960799	0.00110181	0.0108622
7	128862266	128863870	region353416	128780405	128880406	FLNC	0.920771	0.00828353	0.0227219
14	73568734	73570526	region113946	73478483	73608947	HEATR4	0.898682	0.0164328	0.0329297
13	113458199	113459151	region106383	113399610	113503488	ADPRHL1	0.928625	0.0061698	0.0198023
1	201530581	201532391	region26995	201459455	201559456	CSRP1	0.976357	0.000250514	0.00765335
10	133318410	133319397	region54440	133226867	133326868	ADAM8	0.88362	0.0240144	0.041328
16	12902521	12903408	region134745	12851597	13240416	SHISA9	0.899148	0.0162253	0.032678
10	58268588	58269700	region42130	58191516	58317894	IPMK	0.966058	0.000723968	0.00966643
7	122520867	122521644	region352569	122318410	122936759	CADPS2	0.90271	0.0146915	0.0308581
1	47232119	47232984	region9582	47182224	47282225	TAL1	0.958524	0.00129819	0.0113805
19	18251630	18252427	region173033	18231621	18331622	JUND	0.964318	0.000837731	0.0100942
15	43508919	43509218	region122587	43403060	43560728	TP53BP1	0.975055	0.000293347	0.00787133
8	22715298	22716454	region361701	22713250	23050000	PEBP4	0.965095	0.000785558	0.00990253
1	10678996	10680275	region2339	10636603	10846650	CASZ1	0.958714	0.00128095	0.011339
22	37740773	37741694	region232992	37647047	37776556	TRIOBP	0.938677	0.00400653	0.0164578
1	160362158	160363460	region21557	160288593	160393566	COPA	0.972257	0.000400976	0.00834639
1	156692251	156693756	region21036	156691589	156791590	MRPL24	0.96303	0.000928992	0.0104181
1	68111456	68112376	region12932	68098472	68283120	WLS	0.95926	0.00123243	0.011225
16	88804203	88805002	region144564	88753788	88853789	CDT1	0.970901	0.000461283	0.00861785
1	11478431	11480924	region2538	11429154	11537551	DISP3	0.946368	0.00272871	0.0142381
9	97468407	97469176	region388193	97451179	97601743	TMOD1	0.983094	9.30051e-05	0.00704518
11	72705692	72706921	region64584	72650473	72750474	ARAP1-AS2	0.976005	0.00026169	0.00770959
9	127761386	127762574	region392984	127685312	127785313	TOR2A	0.968869	0.000562165	0.00902165
17	7355809	7356647	region146338	7354873	7454874	NLGN2	0.964239	0.000843128	0.0101021
17	7483245	7485375	region146367	7388272	7488273	FGF11	0.957087	0.00143303	0.0116545
3	52231468	52232264	region243786	52196787	52296788	TWF2	0.963396	0.000902419	0.0103514
16	29829408	29830758	region137059	29761381	29861382	PRRT2	0.952679	0.00190203	0.0126753
7	42096863	42098009	region342811	41960948	42314100	GLI3	0.957378	0.00140506	0.0116081
1	178531754	178532844	region24119	178492751	178592752	C1orf220	0.912654	0.010887	0.026168
19	39435504	39436539	region175682	39385948	39485949	RPS16	0.9589	0.00126426	0.0113056
4	163331691	163333412	region283796	163294831	163394832	NPY1R	0.958672	0.00128482	0.011357
3	147404740	147405419	region256366	147336966	147436967	ZIC4-AS1	0.928567	0.00618399	0.0198231
2	74385285	74386605	region190451	74335473	74435474	DCTN1-AS1	0.990539	1.65808e-05	0.00574773
4	46352161	46353027	region270211	46243547	46525230	GABRA2	0.962163	0.000993934	0.0106016
12	113358081	113359371	region89780	113308565	113408566	PLBD2	0.959036	0.00125217	0.0112744
6	30717006	30717831	region317076	30623005	30723006	DHX16	0.968956	0.000557589	0.00900433
9	35293266	35294527	region382866	35111991	35405338	UNC13B	0.951611	0.00202876	0.0129444
19	10828896	10830187	region171804	10821552	10923075	CARM1	0.987785	3.54567e-05	0.00626936
5	134436244	134437408	region304171	134361880	134461881	CDKN2AIPNL	0.957545	0.00138913	0.0115556
14	100317963	100318898	region118304	100256546	100356547	SLC25A29	0.926171	0.00678893	0.0206607
4	7289368	7290371	region265274	7142537	7742836	SORCS2	0.917114	0.00940222	0.0242645
6	40585550	40586661	region319047	40391590	40637364	LRFN2	0.958681	0.00128396	0.0113539
19	664754	665416	region169700	583536	683537	POLRMT	0.969887	0.00050999	0.00876331
3	72892412	72893456	region247230	72749276	72911914	SHQ1	0.95439	0.00170985	0.0122812
9	84851914	84852654	region386030	84618374	85095751	NTRK2	0.975443	0.000280127	0.00780032
10	97736598	97738043	region48136	97663172	97763173	MARVELD1	0.917539	0.00926779	0.0240822
11	57561419	57562950	region61759	57518283	57618284	UBE2L6	0.977531	0.000215613	0.00753608
6	107528255	107529130	region326487	107440105	107661306	SOBP	0.966823	0.000677257	0.00947976
14	22956483	22958062	region107067	22868946	22968947	PRMT5-AS1	0.918644	0.00892372	0.023615
20	13491813	13492639	region215386	13389391	13688932	TASP1	0.986614	4.65422e-05	0.00665574
8	140510665	140512459	region377324	140461310	140561311	CHRAC1	0.959516	0.00121	0.0111693
15	40782438	40783155	region122231	40757085	40857086	ZFYVE19	0.924134	0.00733113	0.0214035
[truncated: 58,743 more rows]
